# Supplementary material for: StkP- and PhpP-Mediated Posttranslational Modifications Modulate the S. pneumoniae Metabolism, Polysaccharide Capsule, and Virulence
Source: Infect Immun. 2023 Mar 6;91(4):e00296-22. doi: 10.1128/iai.00296-22 (PMC10112228; doi:10.1128/iai.00296-22)
Supplement: Supplemental file 1 — Table S1. Download iai.00296-22-s0001.xlsx, XLSX file, 0.1 MB [file iai.00296-22-s0001.xlsx]

## Sheet: Sheet1
Table-S1. Summary of differentially regulated genes in the Streptococcus pneumoniae mutant lacking phpP [D39PhpP] and stkP [D39StkP] in comparison to the wild-type parent strain D39 (GEO database # GSE113337 ) as determined by RNA-seq-based transcriptome analysis.
GeneID (PhpP)	Gene name	log2FoldChange(STP/WT)	linear fold	Fold-change	Pvalue	Padj	GeneID- (ΔStkP)	log2FoldChange(STK/WT)	linear fold	fold change	Pvalue	Padj	Product
SPD_0003	HP	0.982522	1.97592	1.97592	4.42743e-06	9.31254e-08	SPD_0003	1.12266	2.17748	2.17748	2.95283e-07	8.36702e-07	hypothetical protein;
SPD_0008	SPD_0008	1.04596	2.06474	2.06474	5.06468e-43	1.22721e-20	SPD_0008	0.66058	1.58072	1.58072	1.9545e-14	8.40476e-14	septum formation initiation protein;
SPD_0009	HP	1.18231	2.2694	2.2694	4.32186e-13	2.02194e-05	SPD_0009	0.687509	1.6105	1.6105	0.000216253	0.000473295	hypothetical protein;
SPD_0023	Spd_0023/HP	-4.10781	0.0579997	-17.2415	6.7521e-84	1.23734e-140	SPD_0023	-4.83916	0.0349355	-28.6242	9.62583e-76	1.69431e-74	hypothetical protein;
SPD_0030	cdt	0.175617	1.12945	1.12945	0.00801306	6.26123e-65	SPD_0030	1.01494	2.02081	2.02081	1.98656e-38	1.87549e-37	carbonate dehydratase;
SPD_0035	HP	-1.59307	0.331464	-3.01692	3.74786e-20	0.000240649	SPD_0035	-0.508224	0.703087	-1.4223	0.00140029	0.00268799	hypothetical protein;
SPD_0037	HP	-1.40076	0.378729	-2.64041	1.94205e-15	0.154326	SPD_0037	-0.231789	0.851578	-1.17429	0.144797	0.199962	hypothetical protein;
SPD_0046	blpU	-3.16173	0.111744	-8.94902	0	0	SPD_0046	-2.6999	0.153904	-6.49757	1.35035e-271	1.21943e-269	bacteriocin;
SPD_0047	HP	-3.00265	0.12477	-8.01473	1.39646e-40	2.4121e-84	SPD_0047	-3.40602	0.0943377	-10.6002	4.83412e-46	5.57803e-45	hypothetical protein;
SPD_0049	com A	-4.41964	0.0467258	-21.4015	0	0	SPD_0049	-4.59963	0.0412451	-24.2453	0	0	bacteriocin cleavage/export ABC transporter;
SPD_0050	comB	-4.39178	0.0476368	-20.9922	0	0	SPD_0050	-4.87581	0.0340593	-29.3605	0	0	transporter ComB;
SPD_0052	SPD_0052	0.130594	1.09474	1.09474	0.29479	2.95576e-16	SPD_0052	-1.05418	0.481571	-2.07654	1.79294e-12	7.10675e-12	phosphoribosylformylglycinamidine synthase;
SPD_0054	purM	0.0919004	1.06577	1.06577	0.638595	3.16971e-06	SPD_0054	-1.02248	0.492271	-2.0314	2.0354e-05	4.87042e-05	phosphoribosylformylglycinamidine cyclo-ligase;
SPD_0055	purN	-0.272887	0.827662	-1.20822	0.296387	9.06591e-05	SPD_0055	-1.04366	0.485095	-2.06145	0.0009384	0.00186156	phosphoribosylglycinamide formyltransferase;
SPD_0063	strH	-4.42426	0.0465762	-21.4702	0	4.85452e-96	SPD_0063	-1.00184	0.499364	-2.00255	3.0589e-50	3.82731e-49	beta-N-acetylhexosaminidase;
SPD_0064	gntR	3.19522	9.15921	9.15921	0	0.362021	SPD_0064	0.0800198	1.05703	1.05703	0.287201	0.364396	GntR family transcriptional regulator;
SPD_0065	bgaC	-3.555	0.0850824	-11.7533	0	0	SPD_0065	-1.93798	0.260982	-3.83168	1.47726e-211	9.02434e-210	beta-galactosidase;
SPD_0066	PTS-Man-IIAB	-3.86349	0.0687029	-14.5554	0	3.61211e-155	SPD_0066	-1.54639	0.342365	-2.92086	3.41663e-80	6.57069e-79	PTS mannose transporter subunit IIAB;
SPD_0067	PTS-IIC	-3.68315	0.0778504	-12.8451	0	2.76345e-78	SPD_0067	-1.15661	0.448566	-2.22933	4.4492e-43	4.83821e-42	PTS fructose transporter subunit IIC;
SPD_0068	PTS-IID	-3.53064	0.086531	-11.5566	0	6.42793e-54	SPD_0068	-0.795558	0.57612	-1.73575	1.53003e-33	1.23174e-32	PTS fructose transporter subunit IID;
SPD_0069	PTS-IIA	-3.56671	0.0843946	-11.8491	1.30693e-195	1.18839e-26	SPD_0069	-0.753094	0.59333	-1.6854	3.3733e-18	1.68422e-17	PTS fructose transporter subunit IIA;
SPD_0070	agaS	-3.4192	0.0934801	-10.6975	0	5.24929e-35	SPD_0070	-0.585484	0.666426	-1.50054	7.45716e-22	4.35071e-21	tagatose-6-phosphate ketose;
SPD_0071	galM	-2.99916	0.125073	-7.99534	1.50487e-209	2.43085e-24	SPD_0071	-0.631768	0.645385	-1.54946	3.71316e-16	1.71003e-15	galactose mutarotase;
SPD_0080	SPD_0080	-0.293162	0.816111	-1.22532	0.00343942	1.98714e-56	SPD_0080	-1.51815	0.349132	-2.86424	3.83341e-35	3.26311e-34	YSIRK signal domain/LPXTG anchor domain surface protein;
SPD_0081	RR/SPD_0081	0.400696	1.32014	1.32014	2.11087e-06	6.54726e-59	SPD_0081	1.18596	2.27515	2.27515	3.39094e-36	2.95923e-35	DNA-binding response regulator;-RR08
SPD_0086	HP	-1.33854	0.395421	-2.52895	5.76803e-57	2.00201e-07	SPD_0086	-0.408905	0.753195	-1.32768	3.47651e-06	9.07124e-06	hypothetical protein;
SPD_0087	HP	-1.33939	0.395189	-2.53043	1.63186e-21	2.56273e-05	SPD_0087	-0.455671	0.729171	-1.37142	0.000283571	0.000608448	hypothetical protein;
SPD_0088	ABC-TP	-5.38056	0.0240043	-41.6592	0	4.58864e-300	SPD_0088	-2.17514	0.221421	-4.51628	2.81727e-111	8.2415e-110	sugar ABC transporter permease;
SPD_0089	ABC-TP	-5.02997	0.0306074	-32.6718	1.0515e-280	0	SPD_0089	-2.63523	0.16096	-6.21272	6.54186e-147	2.51619e-145	ABC transporter permease;
SPD_0090	ABC-TBP	-4.83621	0.035007	-28.5657	0	1.37887e-225	SPD_0090	-1.63521	0.321923	-3.10634	3.49537e-100	8.54105e-99	sugar ABC transporter substrate-binding protein;
SPD_0091	HP	1.35356	2.55543	2.55543	1.69908e-119	2.03284e-127	SPD_0091	1.67966	3.20353	3.20353	6.86951e-63	1.05689e-61	sulfurtransferase;hypothetical protein
SPD_0092	HP	-0.976173	0.508326	-1.96724	1.85448e-29	7.39074e-74	SPD_0092	-1.38646	0.382502	-2.61437	1.47078e-40	1.49746e-39	hypothetical protein;
SPD_0093	HP	1.04941	2.06968	2.06968	3.05681e-46	0	SPD_0093	1.86005	3.6302	3.6302	5.72973e-149	2.2454e-147	membrane protein;					+
SPD_0094	HP	0.831766	1.77986	1.77986	2.6932e-59	0	SPD_0094	1.72885	3.31463	3.31463	2.3748e-177	1.23312e-175	hypothetical protein;
SPD_0095	HP	0.499457	1.41368	1.41368	8.78652e-17	3.35631e-274	SPD_0095	1.41195	2.66097	2.66097	2.48434e-108	6.70127e-107	membrane protein;
SPD_0096	padR	0.362062	1.28526	1.28526	6.78078e-06	3.35763e-208	SPD_0096	1.4673	2.76504	2.76504	1.636e-92	3.65372e-91	PadR family transcriptional regulator;
SPD_0098	glt	-0.702949	0.614315	-1.62783	4.6977e-25	6.85633e-94	SPD_0098	-1.15595	0.44877	-2.22831	7.55519e-50	9.39649e-49	glycosyl transferase;
SPD_0099	SPD_0099	-0.265856	0.831705	-1.20235	1.53131e-09	6.04495e-147	SPD_0099	-0.964655	0.512401	-1.9516	1.80573e-77	3.31902e-76	short-chain dehydrogenase;
SPD_0104	LysM	-1.07676	0.474093	-2.10929	2.88018e-45	0.832868	SPD_0104	0.0139308	1.0097	1.0097	0.859603	0.893145	peptidoglycan-binding protein LysM;
SPD_0108	ABC-ATPB	1.1283	2.18601	2.18601	4.48972e-34	4.05267e-07	SPD_0108	0.486432	1.40098	1.40098	5.12118e-06	1.30192e-05	bacteriocin ABC transporter ATP-binding protein;
SPD_0116	HP	-1.00071	0.499754	-2.00099	0.00682553	0.448017	SPD_0116	-0.335558	0.792477	-1.26187	0.329518	0.406419	hypothetical protein;
SPD_0126	HP	-2.78436	0.145152	-6.88931	0	0.0461567	SPD_0126	-0.0956311	0.935863	-1.06853	0.083667	0.121522	hypothetical protein;
SPD_0132	blp/HP	-2.88138	0.135712	-7.36856	1.29302e-20	3.72309e-38	SPD_0132	-4.82164	0.0353623	-28.2787	8.32962e-24	5.21103e-23	bacteriocin;
SPD_0133	blp/HP	-2.08694	0.235379	-4.24847	2.11332e-21	8.59545e-61	SPD_0133	-5.56735	0.0210892	-47.4177	2.42768e-36	2.14566e-35	bacteriocin;
SPD_0138	glt	-1.25483	0.419044	-2.38638	4.543e-42	6.20096e-27	SPD_0138	-0.888603	0.540137	-1.85138	3.28784e-18	1.64551e-17	glycosyl transferase;
SPD_0139	gct2	-1.57149	0.336461	-2.97211	4.71979e-26	0.0039026	SPD_0139	-0.396588	0.759653	-1.31639	0.00501314	0.00896838	glycosyl transferase family 2;
SPD_0140	ABC-ATPB	-1.45241	0.36541	-2.73665	2.75566e-39	0.0336577	SPD_0140	-0.188245	0.877673	-1.13938	0.062154	0.0927398	ABC transporter ATP-binding protein;
SPD_0149	HP	-0.18844	0.877554	-1.13953	0.622067	0.00130121	SPD_0149	-1.35027	0.392218	-2.5496	0.00333966	0.00614935	hypothetical protein;
SPD_0178	HP/arcD	-1.19088	0.438035	-2.28292	2.4638e-79	5.92205e-11	SPD_0178	-0.393549	0.761255	-1.31362	5.93294e-09	1.90754e-08	arsenate reductase;
SPD_0188	HP	0.566208	1.48063	1.48063	2.8323e-05	8.35576e-20	SPD_0188	0.987008	1.98207	1.98207	1.58713e-13	6.6461e-13	hypothetical protein;
SPD_0189	gnat	1.02172	2.03034	2.03034	2.63027e-38	7.00293e-33	SPD_0189	0.841927	1.79244	1.79244	2.82218e-21	1.61479e-20	GNAT family acetyltransferase;
SPD_0190	nrdG	1.06005	2.08501	2.08501	5.85442e-49	1.48318e-45	SPD_0190	0.859771	1.81475	1.81475	6.13484e-27	4.36372e-26	anaerobic ribonucleoside-triphosphate reductase activating protein;
SPD_0191	HP	1.01485	2.0207	2.0207	7.04475e-57	1.06594e-28	SPD_0191	0.685941	1.60875	1.60875	2.89973e-19	1.52474e-18	phosphoribulokinase;
SPD_0214	adk	1.14499	2.21144	2.21144	7.06788e-60	1.92123e-29	SPD_0214	0.734024	1.66327	1.66327	1.4527e-19	7.75646e-19	adenylate kinase;
SPD_0223	Fe-ABC-P	1.05195	2.07333	2.07333	2.50009e-06	0.588738	SPD_0223	-0.157492	0.896582	-1.11535	0.576103	0.65208	iron ABC transporter permease;
SPD_0230	DeoR	0.973288	1.96331	1.96331	1.30971e-06	1.92705e-57	SPD_0230	2.21361	4.63833	4.63833	1.56077e-35	1.33955e-34	DeoR family transcriptional regulator;
SPD_0231	TR/SPD_0231	0.526976	1.44091	1.44091	0.00451495	6.41846e-43	SPD_0231	1.70004	3.24911	3.24911	2.67596e-26	1.85266e-25	DNA-binding transcriptional regulator;
SPD_0233	PTS-IIB	1.38081	2.60415	2.60415	9.89746e-16	0.379635	SPD_0233	0.222143	1.16646	1.16646	0.309696	0.387493	PTS sugar transporter subunit IIB;
SPD_0234	PTS-IIC	1.32012	2.49686	2.49686	1.60169e-56	0.252654	SPD_0234	-0.133059	0.911896	-1.09662	0.20909	0.27626	PTS cellobiose transporter subunit IIC;
SPD_0235	pfl	1.45921	2.74957	2.74957	1.06998e-101	0.00705878	SPD_0235	0.198185	1.14725	1.14725	0.0171636	0.0284735	glycyl radical enzyme;/puruvate formate lyase
SPD_0236	talC	1.56454	2.95782	2.95782	9.03209e-49	0.00226156	SPD_0236	0.416191	1.3344	1.3344	0.0046085	0.00830169	fructose-bisphosphate aldolase;/transaldolase
SPD_0237	gldA	1.5828	2.99551	2.99551	2.43058e-91	0.0018859	SPD_0237	0.278817	1.2132	1.2132	0.00414488	0.00751871	glycerol dehydrogenase;
SPD_0247	SPD_0247	-1.02577	0.491149	-2.03604	1.42204e-30	5.01329e-25	SPD_0247	-0.78492	0.580384	-1.723	4.83133e-17	2.29102e-16	6-phospho-beta-glucosidase;
SPD_0249	SPD_0249	0.238769	1.17998	1.17998	0.000197276	3.79701e-121	SPD_0249	1.57152	2.97218	2.97218	4.1794e-61	6.20044e-60	N5,N10-methylene tetrahydromethanopterin reductase;
SPD_0262	PTS-Man-IID	-1.98767	0.252146	-3.96596	0	9.34595e-15	SPD_0262	0.326897	1.25431	1.25431	6.94518e-11	2.53964e-10	PTS mannose transporter subunit IID;
SPD_0263	PTS--MFS-IIC	-1.95742	0.257489	-3.88366	4.51015e-241	0.00158412	SPD_0263	0.185654	1.13733	1.13733	0.00346507	0.00634652	PTS mannose/fructose/sorbose transporter subunit IIC;
SPD_0264	PTS-IIAB	-1.76685	0.293851	-3.40309	3.36603e-207	6.14353e-06	SPD_0264	0.250627	1.18972	1.18972	4.57282e-05	0.000106358	PTS mannose transporter subunit EIIAB;
SPD_0265	ald-Zn	-3.14691	0.112898	-8.85759	0	0	SPD_0265	-2.9605	0.12847	-7.78394	0	0	zinc-dependent alcohol dehydrogenase;
SPD_0267	SPD_0267	0.40924	1.32799	1.32799	3.00211e-06	2.93251e-163	SPD_0267	1.96363	3.90042	3.90042	1.44844e-81	2.83812e-80	NCS2 family permease/xanthine uracil permease;
SPD_0268	manZ	-0.0853831	0.942534	-1.06097	0.68566	1.32339e-23	SPD_0268	1.38086	2.60424	2.60424	6.13226e-16	2.79927e-15	CAAX protease family protein;
SPD_0277	celA	-0.118034	0.921443	-1.08525	0.242431	0	SPD_0277	3.07551	8.42986	8.42986	0	0	6-phospho-beta-glucosidase;
SPD_0278	HP	0.495179	1.4095	1.4095	0.311886	9.05514e-40	SPD_0278	3.3477	10.1803	10.1803	2.29887e-24	1.47369e-23	membrane protein;
SPD_0279	celB	-0.457852	0.72807	-1.3735	0.00214532	2.96221e-38	SPD_0279	1.25759	2.39096	2.39096	7.13833e-24	4.49282e-23	PTS cellbiose transporter subunit IIC;
SPD_0280	celR	-0.214733	0.861706	-1.16049	0.0146595	0	SPD_0280	2.19404	4.57585	4.57585	2.50885e-168	1.15797e-166	PTS sugar transporter subunit IIBC;
SPD_0281	celC	0.0739081	1.05256	1.05256	0.782247	3.93814e-129	SPD_0281	3.03408	8.19122	8.19122	6.68978e-63	1.03692e-61	PTS cellobiose transporter subunit IIA;
SPD_0282	HP	0.0384184	1.02699	1.02699	0.844962	3.77004e-286	SPD_0282	3.11565	8.6677	8.6677	6.6739e-110	1.8732e-108	hypothetical protein;
SPD_0283	celD	0.610254	1.52653	1.52653	1.16762e-06	0	SPD_0283	3.46615	11.0513	11.0513	1.65341e-279	1.6353e-277	PTS cellobiose transporter subunit IIC;
SPD_0288	SPD_0288	0.170482	1.12543	1.12543	0.830047	0.000105039	SPD_0288	1.79917	3.48021	3.48021	0.00113062	0.00221121	transposase;
SPD_0289	eda	-3.07304	0.118829	-8.41545	2.43121e-81	3.75459e-98	SPD_0289	1.43634	2.70634	2.70634	5.45232e-51	6.90517e-50	bifunctional 2-keto-4-hydroxyglutarate aldolase/2-keto-3-deoxy-6-phosphogluconate aldolase;
SPD_0290	kdgK/pfkB	-3.41998	0.0934297	-10.7032	3.14686e-121	1.39625e-116	SPD_0290	1.36037	2.56751	2.56751	2.93928e-58	4.2395e-57	2-keto-3-deoxygluconate kinase;
SPD_0291	rpi	-3.22577	0.106893	-9.35518	3.27269e-64	3.48629e-105	SPD_0291	1.57335	2.97595	2.97595	4.00835e-54	5.40607e-53	hypothetical protein/ribulose phosphate isomerase pputative
SPD_0292	gld	-3.05351	0.120448	-8.30232	2.9313e-99	4.73828e-60	SPD_0292	1.15228	2.22264	2.22264	3.19726e-36	2.80198e-35	gluconate 5-dehydrogenase;
SPD_0293	PTS-nAcgal-IIA	-3.95582	0.0644436	-15.5174	1.13534e-37	2.62305e-14	SPD_0293	0.935785	1.91293	1.91293	9.10727e-11	3.2897e-10	PTS N-acetylgalactosamine transporter subunit IIA;
SPD_0294	gln hydrolase	-4.81342	0.0355645	-28.118	1.29148e-167	5.26549e-53	SPD_0294	0.916192	1.88713	1.88713	5.15388e-32	4.03947e-31	unsaturated chondroitin disaccharide hydrolase;
SPD_0295	PTS-nAcgal-IIB	-4.45412	0.0456222	-21.9192	2.64698e-106	1.30566e-90	SPD_0295	1.24184	2.36501	2.36501	6.56414e-49	7.97293e-48	PTS N-acetylgalactosamine transporter subunit IIB;
SPD_0296	PTS-nAcgal-IIC	-4.79632	0.0359886	-27.7866	6.16062e-169	1.7642e-87	SPD_0296	1.11901	2.17197	2.17197	1.03339e-46	1.21263e-45	PTS N-acetylgalactosamine transporter subunit IIC;
SPD_0297	PTS-nAcglu-IIBC	-5.35172	0.024489	-40.8347	8.77412e-247	1.74908e-101	SPD_0297	1.06604	2.09368	2.09368	8.00883e-53	1.05281e-51	PTS N-acetylglucosamine transporter subunit IIBC;
SPD_0298	yajC	-5.00417	0.0311598	-32.0926	1.98811e-79	2.67288e-36	SPD_0298	0.995884	1.9943	1.9943	1.04529e-22	6.29295e-22	preprotein translocase subunit YajC;
SPD_0300	SPD_0300	-4.2523	0.0524724	-19.0576	7.93179e-91	7.33906e-37	SPD_0300	0.947814	1.92895	1.92895	7.09154e-23	4.30677e-22	oligohyaluronate lyase;
SPD_0301	regR	-1.80649	0.285886	-3.4979	7.9363e-148	0.466995	SPD_0301	-0.0678841	0.954036	-1.04818	0.36506	0.445232	transcriptional regulator;
SPD_0311	dexB	2.70802	6.53425	6.53425	0	2.77185e-80	SPD_0311	-0.934817	0.523109	-1.91165	1.95434e-44	2.15913e-43	glucan 1,6-alpha-glucosidase;
SPD_0313	HP	1.47382	2.77757	2.77757	1.97472e-12	3.4272e-06	SPD_0313	-1.46167	0.363073	-2.75427	2.49495e-05	5.93587e-05	S-ribosylhomocysteinase;
SPD_0315	cps2A	-3.88161	0.0678451	-14.7395	0	7.8193e-50	SPD_0315	0.583501	1.49848	1.49848	9.28249e-30	7.06217e-29	LytR family transcriptional regulator;
SPD_0316	cps2B	-4.18956	0.0548046	-18.2466	3.29275e-128	1.4177e-30	SPD_0316	0.548808	1.46288	1.46288	2.00164e-20	1.09405e-19	hypothetical protein;
SPD_0317	cps2C	-4.13549	0.0568974	-17.5755	0	6.45941e-21	SPD_0317	0.542588	1.45658	1.45658	3.35927e-15	1.47822e-14	capsular polysaccharide biosynthesis protein CpsC;
SPD_0318	cps2D	-4.0949	0.0585209	-17.0879	0	3.5197e-16	SPD_0318	0.453152	1.36903	1.36903	7.11095e-12	2.75549e-11	tyrosine protein kinase;
SPD_0319	cps2E	-3.91948	0.0660876	-15.1314	4.08718e-114	1.80842e-52	SPD_0319	0.642288	1.5608	1.5608	6.16304e-32	4.81227e-31	galactosyl transferase;
SPD_0320	cps2T	-3.78999	0.0722936	-13.8325	0	1.90588e-63	SPD_0320	0.774978	1.71116	1.71116	8.32735e-38	7.68707e-37	glycosyl transferase;
SPD_0321	cps2F	-3.68601	0.0776963	-12.8706	0	1.60935e-118	SPD_0321	1.00419	2.00582	2.00582	3.2439e-59	4.74478e-58	glycosyl transferase;
SPD_0322	cps2G	-3.55485	0.085091	-11.7521	1.47088e-88	1.72642e-153	SPD_0322	1.09697	2.13905	2.13905	4.50637e-80	8.5869e-79	glycoside hydrolase;
SPD_0323	cps2H	-3.24483	0.105489	-9.47965	0	9.87004e-65	SPD_0323	0.993413	1.99089	1.99089	3.16963e-38	2.97888e-37	membrane protein;
SPD_0324	cps2I	-3.1511	0.11257	-8.88334	1.11643e-246	7.68159e-93	SPD_0324	1.05178	2.07309	2.07309	1.87915e-49	2.32322e-48	glycosyl transferase family 1;
SPD_0325	cps2J	-3.15169	0.112525	-8.88693	5.64837e-227	4.46978e-72	SPD_0325	0.966187	1.95367	1.95367	6.62171e-40	6.6441e-39	hypothetical protein;
SPD_0326	cps2K	-2.96411	0.128148	-7.80346	1.59238e-214	9.56743e-134	SPD_0326	1.07557	2.10756	2.10756	1.65841e-66	2.71222e-65	UDP-glucose dehydrogenase;
SPD_0327	cps2P	-3.07928	0.118316	-8.45191	0	5.06107e-127	SPD_0327	1.02168	2.03028	2.03028	3.24144e-62	4.95035e-61	UDP-galactopuranose mutase;
SPD_0328	cps2L	-3.14881	0.112749	-8.86926	0	6.43395e-58	SPD_0328	0.706964	1.63237	1.63237	4.1344e-36	3.57798e-35	glucose-1-phosphate thymidylyltransferase;
SPD_0329	cps2M/rfbC	-3.22366	0.107048	-9.34157	0	3.09001e-73	SPD_0329	0.751824	1.68392	1.68392	6.3752e-40	6.42781e-39	dTDP-4-dehydrorhamnose 3,5-epimerase;
SPD_0330	cps2N/rfbB	-3.0947	0.117058	-8.54276	7.48132e-305	8.84206e-88	SPD_0330	0.782103	1.71964	1.71964	1.44854e-47	1.70944e-46	dTDP-glucose 4,6-dehydratase;
SPD_0331	cps2O/rfbD	-3.31963	0.100159	-9.98408	0	1.3326e-17	SPD_0331	0.45849	1.3741	1.3741	9.24827e-13	3.72261e-12	NAD(P)-dependent oxidoreductase;
SPD_0333	HP	-3.14706	0.112886	-8.85851	7.03643e-142	7.11616e-10	SPD_0333	0.487173	1.4017	1.4017	4.77141e-08	1.43418e-07	hypothetical protein;
SPD_0334	aliA	-0.171701	0.887796	-1.12639	0.000162194	0	SPD_0334	1.59421	3.01929	3.01929	1.3058e-169	6.16396e-168	peptide ABC transporter substrate-binding protein;
SPD_0335	SPD_0335	-4.60953	0.040963	-24.4123	0	1.14388e-28	SPD_0335	-0.531692	0.691743	-1.44562	4.79317e-19	2.49488e-18	endo-alpha-N-acetylgalactosaminidase/LPXTGX -surface protein;
SPD_0350	HP	-1.1247	0.458597	-2.18056	7.55972e-76	3.88871e-134	SPD_0350	-1.2844	0.410542	-2.43581	9.11682e-68	1.51485e-66	transporter;
SPD_0351	HK	-1.21261	0.431487	-2.31757	9.11325e-62	2.38709e-148	SPD_0351	-1.44737	0.36669	-2.7271	1.37925e-78	2.58082e-77	two-component sensor histidine kinase;
SPD_0352	RR/SPD_0352	-0.990458	0.503318	-1.98682	4.8562e-22	1.61813e-53	SPD_0352	-1.26086	0.417295	-2.39639	1.70211e-33	1.36497e-32	DNA-binding response regulator;
SPD_0353	Hp	-1.16368	0.446373	-2.24028	1.28772e-05	6.63413e-06	SPD_0353	-1.22589	0.427534	-2.339	4.63004e-05	0.000107568	DNA alkylation repair protein;
SPD_0360	mtlA/PTS-IIC	-2.3044	0.202445	-4.9396	1.11767e-27	7.49025e-15	SPD_0360	-1.27701	0.412649	-2.42337	4.24066e-11	1.56723e-10	pts system mannitol-specific eiicb component;
SPD_0361	bglG/PTS-IIB	-2.20992	0.216147	-4.62649	7.18609e-12	7.79753e-05	SPD_0361	-0.919615	0.52865	-1.89161	0.000702548	0.00142778	transcriptional regulator;
SPD_0373	SPD_0373	-2.1928	0.218726	-4.57192	3.98223e-187	2.10348e-05	SPD_0373	0.261607	1.19881	1.19881	0.0002643	0.000570043	alkylhydroperoxidase;
SPD_0378	SPD_0378	0.723662	1.65137	1.65137	1.96558e-64	0	SPD_0378	1.53783	2.90357	2.90357	5.48643e-133	1.96471e-131	trans-2-decenoyl-ACP isomerase;enoyl-CoA hydratase
SPD_0391	HP	-2.87233	0.136566	-7.32248	4.71051e-90	0	SPD_0391	-4.7883	0.0361892	-27.6326	4.25148e-121	1.37974e-119	hypothetical protein;
SPD_0404	ilvB	-0.181381	0.881858	-1.13397	0.00306551	1.01559e-304	SPD_0404	1.45361	2.73893	2.73893	9.1557e-112	2.756e-110	acetolactate synthase;
SPD_0405	ilvN	-0.147918	0.902552	-1.10797	0.074643	1.44455e-146	SPD_0405	1.49882	2.82611	2.82611	2.89711e-77	5.27833e-76	acetolactate synthase small subunit;
SPD_0406	ilvC	-0.325618	0.797957	-1.2532	2.17036e-08	1.12754e-239	SPD_0406	1.31466	2.48744	2.48744	1.06938e-103	2.67604e-102	ketol-acid reductoisomerase;
SPD_0407	HP	-0.373723	0.771788	-1.29569	0.00347435	3.12141e-62	SPD_0407	1.35517	2.55827	2.55827	9.57846e-37	8.5752e-36	hypothetical protein;
SPD_0408	HP	-0.269042	0.82987	-1.20501	0.0157921	1.12724e-81	SPD_0408	1.36506	2.57587	2.57587	6.30233e-45	7.1141e-44	hypothetical protein;
SPD_0409	ilvA	0.203327	1.15135	1.15135	0.0259783	1.4791e-57	SPD_0409	1.15968	2.23408	2.23408	1.52231e-35	1.31197e-34	threonine dehydratase;
SPD_0410	HP	-3.47517	0.0899225	-11.1207	3.28942e-237	0.0890273	SPD_0410	-0.125902	0.916431	-1.09119	0.10346	0.147688	hypothetical protein;
SPD_0419	dinP	0.990307	1.98661	1.98661	1.63897e-29	0.214245	SPD_0419	0.138171	1.10051	1.10051	0.183326	0.247252	DNA polymerase IV;
SPD_0442	pyrG	-0.0297621	0.979582	-1.02084	0.524332	7.52488e-134	SPD_0442	-1.08459	0.471526	-2.12077	1.43736e-67	2.36937e-66	CTP synthetase;
SPD_0444	SPD_0444	-1.09469	0.468236	-2.13567	1.47265e-52	1.23216e-51	SPD_0444	0.861024	1.81633	1.81633	2.05594e-31	1.59932e-30	endo-beta-N-acetylglucosaminidase;
SPD_0445	pgk	-0.91242	0.531293	-1.8822	6.66531e-75	8.8086e-169	SPD_0445	-1.17603	0.442567	-2.25954	1.66037e-85	3.34815e-84	phosphoglycerate kinase;
SPD_0450	SPD_0450	-1.60404	0.328955	-3.03993	1.87937e-54	2.5374e-41	SPD_0450	0.892566	1.85647	1.85647	1.31792e-25	8.83004e-25	type I restriction-modification protein subunit S;
SPD_0451	SPD_0451	-1.75538	0.296195	-3.37616	6.10825e-94	5.15702e-39	SPD_0451	0.755917	1.6887	1.6887	4.78685e-24	3.04045e-23	type I restriction-modification protein subunit S;
SPD_0452	SPD_0452	1.80546	3.49541	3.49541	7.95596e-108	5.30091e-09	SPD_0452	-0.645466	0.639286	-1.56424	1.03408e-07	3.03359e-07	integrase;
SPD_0453	hsdS	1.79228	3.46361	3.46361	1.2736e-153	0.0137986	SPD_0453	0.18326	1.13545	1.13545	0.0427166	0.0664811	type I restriction endonuclease subunit S;
SPD_0458	HrcA	-1.25906	0.417817	-2.39339	2.22942e-139	0	SPD_0458	-2.24121	0.211509	-4.72794	0	0	HrcA family transcriptional regulator;
SPD_0459	GrpE	-1.30206	0.405546	-2.46581	6.55979e-144	0	SPD_0459	-1.91747	0.264718	-3.7776	2.54489e-222	1.70508e-220	nucleotide exchange factor GrpE;
SPD_0460	DnaK	-1.86733	0.27408	-3.64857	0	0	SPD_0460	-1.89747	0.268413	-3.7256	0	0	molecular chaperone DnaK;
SPD_0461	DnaJ	-1.4307	0.370952	-2.69577	9.0689e-155	0	SPD_0461	-1.56193	0.338698	-2.95248	3.22295e-144	1.2171e-142	molecular chaperone DnaJ;
SPD_0466	HP	-5.81128	0.0178086	-56.1527	0	0	SPD_0466	-4.97292	0.0318422	-31.4049	0	0	hypothetical protein;
SPD_0467	blpS	-2.73908	0.14978	-6.67645	2.82489e-187	5.88865e-305	SPD_0467	-2.06226	0.23944	-4.17641	5.81114e-115	1.77496e-113	LytR family transcriptional regulator;
SPD_0468	blpR	-2.58	0.167241	-5.9794	0	0	SPD_0468	-2.07475	0.237376	-4.21272	1.56186e-236	1.15856e-234	DNA-binding response regulator;
SPD_0469	blpH	-2.2663	0.207862	-4.81088	0	0	SPD_0469	-1.99216	0.251362	-3.97832	6.57146e-232	4.54964e-230	histidine kinase;					TCA
SPD_0470	blpC	-2.35786	0.195081	-5.12609	6.55006e-55	1.12232e-62	SPD_0470	-1.97513	0.254346	-3.93165	5.20884e-37	4.74507e-36	bacteriocin;
SPD_0471	blpB	-2.19177	0.218883	-4.56866	0	0	SPD_0471	-1.85465	0.2765	-3.61664	3.08106e-201	1.82839e-199	bacteriocin ABC transporter ATP-binding protein;
SPD_0472	blpA	-2.46782	0.180763	-5.53209	0	0	SPD_0472	-1.96377	0.256357	-3.90081	5.66875e-185	3.18216e-183	bacteriocin cleavage/export ABC transporter;
SPD_0473	blpY	-5.82617	0.0176257	-56.7353	0	0	SPD_0473	-3.7984	0.0718731	-13.9134	0	0	CAAX protease family protein;
SPD_0474	HP	-5.90356	0.0167052	-59.8616	0	0	SPD_0474	-4.78203	0.0363468	-27.5127	0	0	hypothetical protein;
SPD_0475	ABC-ATPB	-5.9833	0.0158069	-63.2635	0	0	SPD_0475	-5.48924	0.0222625	-44.9187	0	0	ABC transporter ATP-binding protein;
SPD_0501	BglG/licT	-1.95837	0.25732	-3.88622	2.20261e-57	3.56655e-105	SPD_0501	-1.905	0.267016	-3.74509	1.18242e-53	1.58445e-52	transcription antiterminator BglG;
SPD_0502	PTS/EIIBCA	-1.69669	0.308493	-3.24156	6.66732e-131	3.82318e-138	SPD_0502	-1.40104	0.378657	-2.64092	8.66205e-73	1.48687e-71	PTS beta-glucoside transporter subunit EIIBCA;
SPD_0503	celA2/bglA-2	-1.41795	0.374244	-2.67205	4.2436e-73	1.89025e-89	SPD_0503	-1.21719	0.430121	-2.32493	5.35608e-48	6.39343e-47	6-phospho-beta-glucosidase;
SPD_0521	ABC-P/vex1	-1.08681	0.470803	-2.12403	1.29608e-40	5.68677e-54	SPD_0521	-1.09029	0.469667	-2.12917	8.27046e-34	6.71006e-33	peptide ABC transporter permease;
SPD_0522	ABC-ATPB/vex2	-1.42588	0.372191	-2.68679	1.7371e-36	7.18068e-48	SPD_0522	-1.33724	0.395776	-2.52668	3.02525e-29	2.27661e-28	ABC transporter ATP-binding protein;
SPD_0523	ABC-P/vex3	-1.32578	0.398934	-2.50668	5.3262e-75	2.5389e-114	SPD_0523	-1.23116	0.425975	-2.34756	4.07404e-57	5.79573e-56	peptide ABC transporter permease;
SPD_0524	RR/vncR	-1.55137	0.341186	-2.93096	1.17933e-116	0.036955	SPD_0524	-0.126663	0.915948	-1.09177	0.0642459	0.095518	DNA-binding response regulator;
SPD_0525	HK/VncS	-1.60923	0.327773	-3.0509	1.49805e-164	4.40702e-09	SPD_0525	-0.309658	0.806833	-1.23941	9.28489e-08	2.73155e-07	two-component sensor histidine kinase;
SPD_0536	fibB	1.04017	2.05647	2.05647	1.99817e-41	0.0226497	SPD_0536	0.161207	1.11822	1.11822	0.0484776	0.0744182	peptidoglycan branched peptide synthesis protein;
SPD_0537	SPD_0537	0.106303	1.07647	1.07647	0.0665988	4.2911e-217	SPD_0537	-1.57741	0.335084	-2.98433	1.00231e-98	2.39286e-97	peptidase;
SPD_0546	brnQ	2.05236	4.14783	4.14783	3.37714e-306	7.76109e-35	SPD_0546	-0.726852	0.604221	-1.65502	7.92452e-22	4.61043e-21	branched-chain amino acid ABC transporter substrate-binding protein;
SPD_0553	HP	1.34206	2.53512	2.53512	4.63027e-05	0.164986	SPD_0553	-0.62507	0.648389	-1.54229	0.150152	0.206261	hypothetical protein;
SPD_0559	PTS-Fru-IIA	0.0649262	1.04603	1.04603	0.569838	2.48373e-58	SPD_0559	-1.44627	0.36697	-2.72502	3.68881e-36	3.20571e-35	PTS fructose transporter subunit IIA;
SPD_0560	PTS-Fru-IIB	0.304921	1.23535	1.23535	0.00845989	5.01145e-44	SPD_0560	-1.56597	0.337752	-2.96076	2.35294e-26	1.63447e-25	PTS fructose transporter subunit IIB;
SPD_0561	PTS-Fru-IIC	0.510005	1.42406	1.42406	1.00264e-25	2.00959e-140	SPD_0561	-1.13934	0.453966	-2.20281	2.37503e-74	4.14532e-73	PTS galactitol transporter subunit IIC;
SPD_0595	Hp	0.290066	1.2227	1.2227	0.0364795	1.59672e-32	SPD_0595	-1.91688	0.264826	-3.77606	1.30012e-20	7.20093e-20	lactococcin 972 family bacteriocin;
SPD_0596	HP	-0.0620538	0.9579	-1.04395	0.399252	5.11107e-77	SPD_0596	-1.34028	0.394943	-2.53201	5.07539e-43	5.46196e-42	hypothetical protein;
SPD_0610	HP	-1.81891	0.283436	-3.52814	9.55504e-118	2.18854e-37	SPD_0610	-0.816316	0.56789	-1.7609	2.61361e-23	1.61562e-22	hypothetical protein;
SPD_0611	HP	-2.01639	0.247177	-4.04569	1.27695e-149	1.21651e-07	SPD_0611	-0.364101	0.776953	-1.28708	1.53293e-06	4.13492e-06	hypothetical protein;
SPD_0612	HP	-2.33996	0.197516	-5.06289	6.55784e-92	0.34702	SPD_0612	-0.112332	0.925091	-1.08097	0.26238	0.33619	hypothetical protein;
SPD_0613	HP	-2.0816	0.236253	-4.23275	3.58609e-107	0.0606427	SPD_0613	0.137662	1.10012	1.10012	0.097948	0.140205	hypothetical protein;
SPD_0614	ABC-ATPB	-2.07882	0.236708	-4.22462	1.08583e-119	0.102858	SPD_0614	0.120025	1.08675	1.08675	0.134767	0.187106	ABC transporter ATP-binding protein;
SPD_0616	GluT-ABC-ATPB	-2.01364	0.247648	-4.03799	1.12892e-47	8.9422e-08	SPD_0616	-0.591693	0.663564	-1.50701	2.84127e-07	8.07293e-07	glutamine ABC transporter ATP-binding protein;
SPD_0617	AA-ABC-TP	-2.2685	0.207546	-4.81821	1.23803e-35	1.06735e-18	SPD_0617	-1.19398	0.437094	-2.28784	7.56874e-13	3.07037e-12	amino acid ABC transporter permease;
SPD_0618	AA-ABC-TP	-2.13102	0.228297	-4.38027	8.34827e-36	1.19328e-25	SPD_0618	-1.39652	0.379844	-2.63266	6.66059e-18	3.28599e-17	polar amino acid ABC transporter permease;
SPD_0622	TENA-THI-4	-0.484134	0.714926	-1.39875	0.000142537	4.82485e-55	SPD_0622	1.34227	2.53551	2.53551	4.78322e-34	3.94236e-33	transcriptional regulator;
SPD_0623	thiM	-0.232091	0.8514	-1.17454	0.0666488	1.26363e-26	SPD_0623	1.02208	2.03084	2.03084	4.33995e-18	2.16165e-17	hydroxyethylthiazole kinase;
SPD_0632	thiD	-1.57949	0.3346	-2.98865	1.31278e-128	9.73874e-90	SPD_0632	1.39532	2.63047	2.63047	4.62559e-48	5.55339e-47	bifunctional hydroxymethylpyrimidine kinase/phosphomethylpyrimidine kinase;
SPD_0637	SPD_0637	0.218006	1.16312	1.16312	0.00649536	3.10051e-41	SPD_0637	-1.03243	0.488888	-2.04546	1.59632e-24	1.04592e-23	lactoylglutathione lyase;
SPD_0638	SPD_0638	-1.73539	0.300328	-3.32969	2.88004e-20	0.178182	SPD_0638	-0.226621	0.854635	-1.17009	0.166512	0.226636	transposase;
SPD_0646	HP	3.97816	15.7597	15.7597	0	0	SPD_0646	3.66295	12.6665	12.6665	0	0	hypothetical protein;
SPD_0647	tetR	1.83731	3.57343	3.57343	2.15342e-27	1.15324e-08	SPD_0647	1.06816	2.09676	2.09676	1.16025e-07	3.3846e-07	TetR family transcriptional regulator;
SPD_0648	SPD_0648	1.83142	3.55888	3.55888	2.5645e-36	6.68941e-23	SPD_0648	1.31743	2.49222	2.49222	1.44621e-15	6.50167e-15	deoxycytidylate deaminase;
SPD_0657	acuB	-0.470141	0.721894	-1.38524	3.26956e-06	1.34695e-48	SPD_0657	-1.36431	0.388419	-2.57454	1.60986e-29	1.22032e-28	acetoin utilization protein AcuB;
SPD_0661	PtsG	2.16693	4.49066	4.49066	0	2.23047e-26	SPD_0661	-0.604821	0.657553	-1.52079	4.74903e-18	2.35975e-17	PTS glucose transporter subunit IIABC;
SPD_0662	SPD_0662	1.69542	3.2387	3.2387	6.71413e-45	3.26598e-05	SPD_0662	-0.672874	0.627256	-1.59425	0.000346788	0.000733482	hydrolase; /endo-exo nuclease;
SPD_0684	bioY	2.46054	5.50423	5.50423	1.57009e-301	9.29829e-69	SPD_0684	1.18508	2.27376	2.27376	8.33607e-39	8.01575e-38	BioY family transporter;
SPD_0686	SPD_0686	0.756088	1.6889	1.6889	3.28692e-30	2.27579e-245	SPD_0686	1.46149	2.75393	2.75393	1.55631e-105	4.04057e-104	transporter;
SPD_0687	ABC-ATPB	0.822405	1.76835	1.76835	1.44985e-31	1.51539e-159	SPD_0687	1.4087	2.65498	2.65498	8.35323e-81	1.62146e-79	ABC transporter ATP-binding protein;
SPD_0688	eff-ABC	0.883303	1.84459	1.84459	8.40931e-51	2.86e-245	SPD_0688	1.36258	2.57145	2.57145	1.0506e-104	2.69395e-103	membrane protein;
SPD_0701	RR/SPD_0701	-0.556108	0.680135	-1.4703	1.10972e-19	0	SPD_0701	-1.59691	0.330584	-3.02495	6.14055e-118	1.96214e-116	DNA-binding response regulator;
SPD_0702	HK	-0.603306	0.658244	-1.51919	2.60862e-33	0	SPD_0702	-1.95992	0.257043	-3.8904	3.35042e-212	2.10873e-210	two-component sensor histidine kinase;
SPD_0745	SPD_0745	0.804802	1.74691	1.74691	1.4507e-25	7.38735e-148	SPD_0745	1.42483	2.68483	2.68483	5.57885e-78	1.03458e-76	glycerol-3-phosphate acyltransferase;
SPD_0754	HP	1.06588	2.09345	2.09345	3.82432e-13	1.71126e-115	SPD_0754	2.14321	4.41745	4.41745	1.19805e-57	1.7161e-56	hypothetical protein;
SPD_0762	ABC-ATPB	-0.21166	0.863543	-1.15802	3.21484e-05	8.2798e-101	SPD_0762	1.12348	2.17872	2.17872	1.09875e-52	1.43529e-51	ABC transporter ATP-binding protein;
SPD_0778	SPD_0778	-0.0543661	0.963017	-1.0384	0.778905	2.3937e-10	SPD_0778	1.03542	2.04971	2.04971	9.95679e-09	3.1145e-08	esterase;
SPD_0780	SPD_0779	-0.00878501	0.993929	-1.00611	0.971733	4.18451e-10	SPD_0780	1.21129	2.31544	2.31544	3.74586e-08	1.13413e-07	esterase;
SPD_0785	HP	0.768202	1.70315	1.70315	1.84431e-20	2.18116e-44	SPD_0785	0.985663	1.98022	1.98022	1.86588e-26	1.30926e-25	hypothetical protein;
SPD_0793	HP	1.25107	2.38018	2.38018	9.31554e-06	1.48576e-05	SPD_0793	1.10303	2.14806	2.14806	0.00019935	0.000438613	hypothetical protein;
SPD_0794	HP	1.22925	2.34445	2.34445	0.000152344	0.00152735	SPD_0794	0.96568	1.95298	1.95298	0.00343017	0.00629458	hypothetical protein;
SPD_0795	HP	1.06223	2.08816	2.08816	3.55081e-15	1.11752e-20	SPD_0795	1.12543	2.18166	2.18166	9.66737e-15	4.19188e-14	hypothetical protein;
SPD_0796	SPD_0796	1.19271	2.28582	2.28582	3.49825e-24	1.6021e-27	SPD_0796	1.08994	2.12865	2.12865	1.49194e-18	7.65124e-18	alpha/beta hydrolase;
SPD_0800	SPD_0800	-0.490182	0.711936	-1.40462	0.0246307	1.03786e-10	SPD_0800	1.1153	2.1664	2.1664	6.7311e-09	2.15416e-08	glycosyl transferase 2 family protein;
SPD_0803	HP	-1.34081	0.394799	-2.53294	8.53697e-52	2.65181e-25	SPD_0803	-0.711193	0.610815	-1.63716	3.42223e-17	1.6443e-16	membrane protein;
SPD_0816	cof	-1.21761	0.429994	-2.32561	2.46525e-85	0.000203623	SPD_0816	-0.215771	0.861086	-1.16132	0.00131078	0.00253727	haloacid dehalogenase;
SPD_0817	CAAX	-2.47935	0.179325	-5.57647	2.13314e-203	0	SPD_0817	-2.83783	0.139871	-7.14942	2.55586e-240	1.96612e-238	CAAX protease family protein;
SPD_0842	GNAT-act	1.32344	2.50263	2.50263	2.60907e-54	1.13742e-05	SPD_0842	0.441637	1.35814	1.35814	9.07925e-05	0.000206546	N-acetyltransferase;
SPD_0843	celA	-0.105477	0.929498	-1.07585	0.569144	3.9765e-09	SPD_0843	-1.26258	0.416799	-2.39924	8.55467e-08	2.52746e-07	competence protein CelA;
SPD_0844	celb	-0.737279	0.59987	-1.66703	3.02196e-13	6.88831e-133	SPD_0844	-2.41243	0.187839	-5.3237	1.22464e-64	1.97177e-63	DNA internalization-related competence protein ComEC/Rec2;
SPD_0861	secG	0.952711	1.93551	1.93551	2.00532e-29	5.75618e-74	SPD_0861	1.2095	2.31257	2.31257	9.27208e-41	9.58115e-40	preprotein translocase subunit SecG;
SPD_0865	coiA	-0.474763	0.719585	-1.38969	0.281964	0.00488333	SPD_0865	-1.32354	0.399552	-2.5028	0.00585001	0.010332	competence protein CoiA;
SPD_0881	SPD_0881	0.959064	1.94405	1.94405	1.60713e-07	7.69228e-17	SPD_0881	1.28981	2.44496	2.44496	1.73795e-12	6.90196e-12	transposase;
SPD_0882	HP	1.49371	2.81613	2.81613	0.00284528	0.0939513	SPD_0882	0.834966	1.78382	1.78382	0.110532	0.156493	hypothetical protein;
SPD_0883	HP	1.31759	2.49249	2.49249	2.935e-06	0.00026553		0.960541	1.94604	1.94604	0.00142917	0.00273331	hypothetical protein;
SPD_0884	HP	1.2466	2.37281	2.37281	3.15157e-09	6.6376e-05	SPD_0884	0.801033	1.74235	1.74235	0.000615537	0.00126331	hypothetical protein;
SPD_0887	AA-P	0.181712	1.13423	1.13423	0.00411433	2.08075e-98	SPD_0887	1.02555	2.03574	2.03574	5.48443e-52	7.07525e-51	amino acid permease;
SPD_0888	lmb	-0.393995	0.761019	-1.31403	4.49033e-08	0	SPD_0888	2.18492	4.54701	4.54701	2.86063e-236	2.0488e-234	adhesion protein;
SPD_0889	HP	-0.133224	0.911792	-1.09674	0.0170001	0	SPD_0889	1.90162	3.73632	3.73632	7.84069e-185	4.28555e-183	hypothetical protein;
SPD_0890	HP	-1.26893	0.414967	-2.40983	4.56933e-135	4.47001e-208	SPD_0890	1.37464	2.59303	2.59303	1.79091e-92	3.95715e-91	hypothetical protein;
SPD_0891	HP	0.212487	1.15868	1.15868	0.792328	0.00110926	SPD_0891	1.69283	3.23291	3.23291	0.00304316	0.00563841	hypothetical protein;
SPD_0892	SPD_0892	-0.467557	0.723188	-1.38277	0.242783	1.18092e-07	SPD_0892	1.48602	2.80114	2.80114	1.3521e-06	3.66142e-06	pneumococcal histidine triad protein E;
SPD_0893	HP	-1.33744	0.395723	-2.52702	1.47163e-06	0.692312	SPD_0893	-0.0984344	0.934046	-1.07061	0.687623	0.753664	hypothetical protein;
SPD_0896	mscL	0.365677	1.28849	1.28849	7.34906e-06	9.44685e-29	SPD_0896	0.964819	1.95182	1.95182	1.93985e-19	1.02521e-18	large conductance mechanosensitive channel protein MscL;
SPD_0897	gtrA	0.586126	1.50121	1.50121	0.0416462	2.75749e-05	SPD_0897	0.997515	1.99656	1.99656	0.000306014	0.000651221	sugar translocase;
SPD_0900	asd	-0.0885641	0.940458	-1.06331	0.18333	4.89549e-106	SPD_0900	1.08444	2.12055	2.12055	3.69227e-54	5.01231e-53	aspartate-semialdehyde dehydrogenase;
SPD_0901	dapA	-0.0856623	0.942352	-1.06117	0.184053	2.25428e-78	SPD_0901	0.971781	1.96126	1.96126	2.16814e-44	2.38266e-43	4-hydroxy-tetrahydrodipicolinate synthase;
SPD_0902	trmE	0.157069	1.11502	1.11502	0.00861164	1.33482e-69	SPD_0902	0.984726	1.97894	1.97894	5.37743e-39	5.19485e-38	tRNA uridine-5-carboxymethylaminomethyl(34) synthesis GTPase MnmE;
SPD_0913	HP	-0.974979	0.508747	-1.96561	1.44619e-61	0	SPD_0913	-1.87325	0.272957	-3.66358	2.49225e-177	1.26254e-175	hypothetical protein;
SPD_0915	PiuB	0.418713	1.33673	1.33673	2.70315e-06	2.5159e-87	SPD_0915	1.31544	2.48878	2.48878	4.39032e-46	5.12286e-45	hypothetical protein;
SPD_0916	PiuC	0.492694	1.40707	1.40707	1.1168e-14	8.12566e-236	SPD_0916	1.43409	2.70212	2.70212	2.63753e-103	6.5216e-102	iron ABC transporter;
SPD_0917	piuD	0.929005	1.90396	1.90396	1.99559e-29	1.35785e-60	SPD_0917	1.17564	2.25893	2.25893	2.60371e-36	2.29149e-35	iron ABC transporter;
SPD_0919	PiuA	1.41319	2.66326	2.66326	6.11943e-07	1.05294e-07	SPD_0919	1.39398	2.62802	2.62802	1.13498e-06	3.07748e-06	hypothetical protein;
SPD_0920	HP	1.12159	2.17587	2.17587	0.00376092	7.2321e-07	SPD_0920	1.605	3.04197	3.04197	6.53682e-06	1.6437e-05	hypothetical protein;
SPD_0923	HP	0.983479	1.97723	1.97723	0.000880237	4.83449e-06	SPD_0923	1.24182	2.36496	2.36496	4.13348e-05	9.67895e-05	hypothetical protein;
SPD_0926	SPD_0926	0.830164	1.77789	1.77789	7.36447e-17	2.40248e-152	SPD_0926	2.23242	4.6992	4.6992	1.30675e-79	2.46738e-78	lipid kinase;
SPD_0928	HP	1.06439	2.09128	2.09128	3.35279e-08	4.72268e-06	SPD_0928	0.785792	1.72404	1.72404	3.8952e-05	9.13129e-05	hypothetical protein;
SPD_0933	HP	0.741393	1.67179	1.67179	3.50511e-08	1.81157e-19	SPD_0933	0.99913	1.99879	1.99879	3.70183e-13	1.52554e-12	hypothetical protein;
SPD_0936	SPD_0936	1.98374	3.95518	3.95518	0.0165395	0.0480438	SPD_0936	1.1558	2.22807	2.22807	0.0861139	0.12464	relaxase;
SPD_0951	TR/SPD_0951	2.41217	5.32275	5.32275	7.74699e-05	0.820421	SPD_0951	0.167568	1.12316	1.12316	0.800635	0.845408	transcriptional regulator;
SPD_0954	ABC-SBP	0.284579	1.21805	1.21805	4.43902e-05	7.82715e-83	SPD_0954	1.0378	2.0531	2.0531	3.69915e-45	4.19843e-44	peptide ABC transporter substrate-binding protein;
SPD_1001	ligA	1.17629	2.25995	2.25995	1.01306e-110	0.0105875	SPD_1001	-0.145257	0.904218	-1.10593	0.0228084	0.037167	DNA ligase (NAD(+)) LigA;
SPD_1002	PulA	0.99461	1.99254	1.99254	3.81343e-97	0.402803	SPD_1002	-0.0565636	0.961552	-1.03999	0.320693	0.399328	type I pullulanase;
SPD_1004	gapN	-1.13331	0.455868	-2.19362	2.90386e-74	3.45637e-98	SPD_1004	0.924116	1.89752	1.89752	1.34603e-51	1.72575e-50	NADP-dependent glyceraldehyde-3-phosphate dehydrogenase;
SPD_1014	SPD_1014	-0.310028	0.806626	-1.23973	0.00421826	4.17374e-35	SPD_1014	0.964179	1.95095	1.95095	3.93964e-22	2.31148e-21	transposase;
SPD_1029	NorM	1.1588	2.23271	2.23271	1.17936e-105	2.7148e-05	SPD_1029	-0.237433	0.848253	-1.17889	0.000287081	0.000614709	multidrug resistance protein NorM;
SPD_1030	pyrC	1.20358	2.3031	2.3031	1.05082e-91	2.07662e-05	SPD_1030	-0.249865	0.840975	-1.1891	0.000240895	0.000523915	dihydroorotase;
SPD_1031	mutX	1.40191	2.64251	2.64251	1.12558e-110	0.0111082	SPD_1031	-0.197418	0.87211	-1.14664	0.0253481	0.0410031	8-oxo-dGTP diphosphatase;
SPD_1032	ung	1.51117	2.85041	2.85041	1.45659e-112	0.00752492	SPD_1032	-0.197337	0.872159	-1.14658	0.0176709	0.0292683	uracil-DNA glycosylase;
SPD_1033	HP	3.60153	12.1386	12.1386	0	0.00506257	SPD_1033	0.336799	1.26295	1.26295	0.00630813	0.0110846	hypothetical protein;
SPD_1034	SPD_1034/yjjG	3.94804	15.434	15.434	0	5.87159e-08	SPD_1034	0.491287	1.4057	1.4057	2.68756e-07	7.67822e-07	noncanonical pyrimidine nucleotidase, YjjG family;
SPD_1037	HP	-2.88864	0.13503	-7.40574	7.2523e-269	0	SPD_1037	1.69023	3.22708	3.22708	6.92901e-142	2.56992e-140	hypothetical protein;
SPD_1038	phpA	-1.07975	0.47311	-2.11367	6.30462e-102	1.76773e-137	SPD_1038	1.07665	2.10913	2.10913	9.98588e-71	1.70005e-69	hypothetical protein;
SPD_1041	NrdH	0.168902	1.1242	1.1242	0.0325077	1.42033e-109	SPD_1041	1.41649	2.66935	2.66935	2.67212e-56	3.72483e-55	NrdH-redoxin;
SPD_1043	rdpR	1.00339	2.0047	2.0047	5.41898e-95	1.62236e-35	SPD_1043	0.54665	1.46069	1.46069	2.37118e-22	1.39913e-21	ribonucleoside-diphosphate reductase;
SPD_1046	lacG	-2.22846	0.213386	-4.68635	2.13524e-53	1.69764e-54	SPD_1046	-1.77909	0.291367	-3.4321	7.49778e-34	6.13106e-33	6-phospho-beta-galactosidase;
SPD_1047	lacE	-2.53599	0.172421	-5.79975	1.01643e-137	2.87087e-279	SPD_1047	-2.26593	0.207916	-4.80963	1.4573e-108	3.98264e-107	PTS lactose transporter subunit IIBC;
SPD_1048	lacF	-2.16115	0.223577	-4.47272	2.29585e-27	2.7614e-46	SPD_1048	-2.36266	0.194432	-5.14319	2.9516e-27	2.12127e-26	PTS lactose transporter subunit IIA;
SPD_1049	lacT	-1.80763	0.28566	-3.50066	4.38264e-39	1.88084e-77	SPD_1049	-2.13705	0.227344	-4.39863	4.88184e-43	5.28103e-42	transcription antiterminator lact;
SPD_1054	HP	-1.27028	0.41458	-2.41208	1.72105e-05	0.584303	SPD_1054	0.216781	1.16214	1.16214	0.387428	0.467299	aldose 1-epimerase;
SPD_1057	PTS-FRU-IIB	-1.31878	0.400875	-2.49455	0.000844275	0.0233062	SPD_1057	-0.723913	0.605453	-1.65166	0.055791	0.0842136	PTS fructose transporter subunit IIB;
SPD_1058	PTS-FRU-IIA	-1.57417	0.335836	-2.97764	1.36104e-11	0.0159214	SPD_1058	-0.426452	0.74409	-1.34392	0.042731	0.0664811	PTS fructose transporter subunit IIA;
SPD_1068	urdK	1.27623	2.42206	2.42206	6.90989e-75	0.000377976	SPD_1068	0.267185	1.20346	1.20346	0.00190479	0.0035868	uridine kinase;
SPD_1073	SPD_1073	0.0271368	1.01899	1.01899	0.807718	3.04141e-26	SPD_1073	-1.26282	0.41673	-2.39964	6.55142e-18	3.23984e-17	O-acetylhomoserine aminocarboxypropyltransferase;
SPD_1075	fnt	-2.14057	0.226791	-4.40935	3.56134e-143	0	SPD_1075	-2.6685	0.157291	-6.35766	5.76236e-157	2.54647e-155	formate/nitrite transporter;
SPD_1086	mut/Y	-0.128061	0.91506	-1.09282	0.0210512	1.56751e-109	SPD_1086	1.23237	2.34953	2.34953	3.33455e-56	4.61723e-55	A/G-specific adenine glycosylase;
SPD_1089	coaC	1.05314	2.07504	2.07504	3.55322e-47	0.000409524	SPD_1089	0.267952	1.2041	1.2041	0.00190347	0.0035868	phosphopantothenoylcysteine decarboxylase;
SPD_1107	guaC	0.871504	1.82957	1.82957	2.06929e-43	4.6107e-202	SPD_1107	1.44506	2.72274	2.72274	3.55626e-91	7.69411e-90	guanosine monophosphate reductase;
SPD_1108	ipmD	0.0912023	1.06526	1.06526	0.397069	2.67711e-37	SPD_1108	1.03519	2.04938	2.04938	3.74181e-23	2.2858e-22	3-isopropylmalate dehydrogenase;
SPD_1121	SPD_1121	0.200556	1.14914	1.14914	0.0223033	4.99745e-76	SPD_1121	1.16656	2.24476	2.24476	2.06304e-41	2.17509e-40	membrane protein;
SPD_1122	DprA	-1.50333	0.352738	-2.83497	4.06322e-27	6.66444e-57	SPD_1122	-1.99015	0.251712	-3.9728	1.81262e-35	1.54931e-34	DNA protecting protein DprA;
SPD_1134	PyrR	0.711886	1.63794	1.63794	3.25612e-11	2.32356e-25	SPD_1134	0.994855	1.99288	1.99288	1.41421e-17	6.87895e-17	bifunctional protein PyrR;
SPD_1149	crcB	-1.64079	0.320682	-3.11836	2.57061e-106	3.62315e-70	SPD_1149	-1.19086	0.43804	-2.28289	4.94241e-39	4.79691e-38	camphor resistance protein CrcB;
SPD_1150	crcB	-1.53624	0.344782	-2.90038	2.52421e-130	5.4381e-61	SPD_1150	-0.987286	0.504426	-1.98245	1.89384e-36	1.68099e-35	camphor resistance protein CrcB;
SPD_1151	HP	-1.59873	0.330167	-3.02877	1.94717e-55	1.06461e-12	SPD_1151	-0.625078	0.648385	-1.54229	7.55818e-10	2.58196e-09	hypothetical protein;
SPD_1162	HP	-1.43614	0.369555	-2.70596	5.63837e-06	0.0382757	SPD_1162	0.45879	1.37439	1.37439	0.0654253	0.0969938	hypothetical protein;
SPD_1163	nanL	-1.19751	0.436027	-2.29344	1.86839e-17	4.399e-11	SPD_1163	0.681529	1.60384	1.60384	4.89384e-09	1.58325e-08	N-acetylneuraminate lyase;
SPD_1164	cdd-2	-1.31644	0.401525	-2.49051	5.12214e-11	4.02266e-07	SPD_1164	0.741997	1.67249	1.67249	4.44125e-06	1.13742e-05	cytidine deaminase;
SPD_1165	pgpA	-1.1195	0.460255	-2.17271	2.35713e-31	1.50467e-12	SPD_1165	0.545499	1.45952	1.45952	1.52292e-09	5.09358e-09	phosphatidylglycerophosphatase A;
SPD_1166	HP	-1.11606	0.461352	-2.16754	1.17371e-63	1.04808e-129	SPD_1166	1.03364	2.04718	2.04718	4.49575e-63	7.02081e-62	hypothetical protein;
SPD_1168	ABC-P	-1.3813	0.383873	-2.60503	1.1268e-64	2.27282e-70	SPD_1168	0.923418	1.8966	1.8966	2.22211e-39	2.17704e-38	peptide ABC transporter permease;
SPD_1169	ABC-P	-1.35983	0.389627	-2.56655	5.73948e-62	1.3119e-50	SPD_1169	0.872347	1.83064	1.83064	2.28835e-30	1.76034e-29	peptide ABC transporter permease;
SPD_1170	P-ABC-suB-	-1.50797	0.351607	-2.84409	6.32764e-126	1.74296e-36	SPD_1170	0.61648	1.53313	1.53313	8.05359e-23	4.86259e-22	glucose-1-phosphate thymidylyltransferase;
SPD_1171	HP	-1.68489	0.311027	-3.21515	5.65831e-78	0.00540763	SPD_1171	0.233776	1.17591	1.17591	0.00886768	0.0153357	cyclically-permuted mutarotase family protein;
SPD_1172	nan-E2	-1.86811	0.273932	-3.65054	3.39773e-45	0.80531	SPD_1172	-0.0328176	0.977509	-1.02301	0.769517	0.820475	N-acetylmannosamine-6-phosphate 2-epimerase;
SPD_1173	SPD_1173	-2.16703	0.222668	-4.49098	1.34755e-23	0.00235905	SPD_1173	-0.457919	0.728035	-1.37356	0.00464298	0.00834932	transposase;
SPD_1175	SPD_1175	1.15044	2.21982	2.21982	7.00758e-59	2.11334e-66	SPD_1175	1.09631	2.13807	2.13807	1.25059e-38	1.1915e-37	membrane protein;
SPD_1176	ABC-ATPB	1.05526	2.07809	2.07809	8.99904e-21	2.3434e-21	SPD_1176	1.00314	2.00436	2.00436	3.14872e-15	1.39147e-14	ABC transporter ATP-binding protein;
SPD_1195	hom	0.0681813	1.04839	1.04839	0.296072	1.59125e-80	SPD_1195	1.04824	2.06801	2.06801	8.04554e-45	8.98418e-44	homoserine dehydrogenase;
SPD_1215	amyA2	3.91422	15.0764	15.0764	0	1.54481e-08	SPD_1215	-0.573118	0.672162	-1.48774	1.35289e-07	3.93552e-07	alpha-amylase;
SPD_1246	nagB	-1.16873	0.444812	-2.24814	1.01108e-170	0.00690715	SPD_1246	0.13851	1.10077	1.10077	0.0131268	0.0220585	glucosamine-6-phosphate deaminase;
SPD_1262	araC	0.227487	1.17079	1.17079	0.0735619	3.15852e-63	SPD_1262	1.44874	2.72969	2.72969	1.42763e-37	1.31203e-36	AraC family transcriptional regulator;
SPD_1263	ABC-ATPB	-1.0488	0.483369	-2.06881	7.75717e-08	0.538764	SPD_1263	-0.168623	0.889691	-1.12399	0.375257	0.454732	ABC transporter ATP-binding protein;
SPD_1267	ABC-ATPB	-2.03013	0.244832	-4.08443	1.59325e-51	5.1589e-56	SPD_1267	-1.9649	0.256157	-3.90386	5.49133e-35	4.6553e-34	ABC transporter ATP-binding protein;
SPD_1275	gntR	1.65839	3.15663	3.15663	3.9885e-08	0.235693	SPD_1275	-0.548719	0.683627	-1.46279	0.199593	0.26574	GntR family transcriptional regulator;
SPD_1289	AA-ABC-ATPB	-1.36373	0.388575	-2.5735	4.24917e-134	2.75006e-06	SPD_1289	-0.261079	0.834464	-1.19837	9.69872e-06	2.39243e-05	amino acid ABC transporter ATP-binding protein;
SPD_1290	AA-ABC-TP	-1.32073	0.400331	-2.49793	1.94556e-136	0.00783763	SPD_1290	-0.137476	0.909108	-1.09998	0.0180405	0.0298329	amino acid ABC transporter permease;
SPD_1291	ArsC	-1.16692	0.445371	-2.24532	5.51079e-56	0.00582121	SPD_1291	0.198174	1.14725	1.14725	0.00899676	0.0155202	arsenate reductase family protein;
SPD_1292	ogt	-1.25334	0.419475	-2.38393	1.70767e-71	0.0388364	SPD_1292	0.144255	1.10516	1.10516	0.0681419	0.100376	methylated-DNA--protein-cysteine methyltransferase;
SPD_1293	act/GNAT	-1.13729	0.454613	-2.19967	9.64694e-51	5.98845e-19	SPD_1293	0.623337	1.54043	1.54043	5.44395e-13	2.22143e-12	N-acetyltransferase;
SPD_1294	HP	-2.66663	0.157494	-6.34943	0	6.31605e-142	SPD_1294	-1.0773	0.473915	-2.11008	8.23746e-76	1.46233e-74	hypothetical protein;
SPD_1295	hl	-2.49923	0.176871	-5.65383	0	0	SPD_1295	-1.37922	0.384426	-2.60128	2.07623e-139	7.5655e-138	hemolysin;
SPD_1300	apbE	-3.80727	0.0714326	-13.9992	0	0	SPD_1300	-2.08222	0.236151	-4.23459	8.41865e-279	7.94797e-277	thiamine biosynthesis protein ApbE;
SPD_1301	fmnR	-3.71507	0.0761471	-13.1325	0	1.9293e-267	SPD_1301	-1.54733	0.342142	-2.92277	6.44035e-108	1.71495e-106	NAD(P)H-dependent oxidoreductase;
SPD_1302	oxr	-3.52518	0.0868591	-11.5129	0	1.57882e-104	SPD_1302	-1.07604	0.474328	-2.10825	1.50584e-53	2.00488e-52	oxidoreductase;
SPD_1308	alkR	1.02013	2.0281	2.0281	2.11743e-58	3.84592e-15	SPD_1308	0.479222	1.39399	1.39399	4.21076e-11	1.55896e-10	2,5-diketo-D-gluconic acid reductase;
SPD_1317	HP	-0.994468	0.501921	-1.99235	9.59747e-06	0.275128	SPD_1317	-0.2503	0.840721	-1.18945	0.223762	0.291565	hypothetical protein;
SPD_1328	aatB	0.376553	1.29824	1.29824	7.68291e-11	0	SPD_1328	1.45714	2.74564	2.74564	1.42593e-117	4.48735e-116	glutamine ABC transporter substrate-binding protein;
SPD_1329	AA-ABC-ATPB	0.364206	1.28717	1.28717	2.94512e-07	2.86495e-177	SPD_1329	1.40474	2.64771	2.64771	5.55847e-89	1.15449e-87	amino acid ABC transporter ATP-binding protein;
SPD_1330	AA-ABC-TP	0.406522	1.32549	1.32549	6.96225e-08	3.25567e-135	SPD_1330	1.36274	2.57173	2.57173	1.27716e-69	2.13924e-68	amino acid ABC transporter permease;
SPD_1354	HP	0.365469	1.2883	1.2883	0.472035	6.77842e-06	SPD_1354	1.63124	3.0978	3.0978	5.20824e-05	0.000120597	hypothetical protein;
SPD_1355	MD_ABC-P	0.534389	1.44833	1.44833	0.0626838	7.8021e-21	SPD_1355	1.8153	3.51933	3.51933	3.98594e-15	1.75027e-14	multidrug ABC transporter permease;
SPD_1356	ABC	0.732843	1.66191	1.66191	0.000605146	2.78927e-33	SPD_1356	1.8207	3.53252	3.53252	1.17905e-21	6.84046e-21	ABC transporter;
SPD_1357	aliB	0.920174	1.89234	1.89234	4.68136e-48	0	SPD_1357	1.7784	3.43045	3.43045	4.70203e-153	2.03461e-151	oligopeptide-binding protein AliB;
SPD_1360	CsbD	-1.82975	0.281314	-3.55475	1.4555e-108	9.45946e-51	SPD_1360	-1.01876	0.493541	-2.02617	2.03979e-30	1.57496e-29	CsbD family protein;
SPD_1378	YaaA	0.378817	1.30028	1.30028	1.26647e-05	4.78689e-39	SPD_1378	1.09656	2.13844	2.13844	3.49652e-24	2.22769e-23	peroxide stress protein YaaA;
SPD_1379	SPD_1379	-1.46663	0.361826	-2.76376	4.21934e-23	0.629181	SPD_1379	-0.0549556	0.962624	-1.03883	0.665139	0.735209	membrane protein;
SPD_1382	gst	-0.402338	0.756631	-1.32165	3.23927e-13	3.00205e-90	SPD_1382	-0.985112	0.505187	-1.97947	7.99666e-49	9.65643e-48	glutathione S-transferase;
SPD_1402	SOPD_1402	-1.51834	0.349086	-2.86462	6.3065e-66	1.68694e-19	SPD_1402	-0.636953	0.64307	-1.55504	2.97458e-13	1.23072e-12	DNA starvation/stationary phase protection protein;
SPD_1408	SAM-MTase	2.10669	4.30701	4.30701	7.32932e-89	0.236476	SPD_1408	0.186718	1.13817	1.13817	0.202789	0.269133	SAM-dependent methyltransferase;
SPD_1411	SPD_1411	0.647714	1.56668	1.56668	2.60851e-24	8.19731e-91	SPD_1411	0.98209	1.97533	1.97533	4.67006e-49	5.70572e-48	isochorismatase;
SPD_1414	SPD_1414	-0.451832	0.731114	-1.36778	0.00127519	8.38277e-30	SPD_1414	1.33862	2.52909	2.52909	2.36395e-20	1.28869e-19	oxalate:formate antiporter;
SPD_1422	SPD_1422	1.03184	2.04463	2.04463	2.58374e-22	0.416305	SPD_1422	0.130091	1.09436	1.09436	0.322828	0.400786	membrane protein;
SPD_1464	psaD	-0.375343	0.770922	-1.29715	1.62767e-07	1.14565e-47	SPD_1464	1.03931	2.05525	2.05525	7.70387e-29	5.69429e-28	2-Cys peroxiredoxin;
SPD_1488	HP	-1.54433	0.342855	-2.91669	1.3123e-70	0.00892556	SPD_1488	#NAME?	#NAME?	#NAME?	0.0211712	0.0346788	hypothetical protein;
SPD_1489	nanA2	-1.82052	0.283119	-3.53208	1.68596e-78	0.225909	SPD_1489	-0.108268	0.927701	-1.07793	0.197253	0.263131	N-acetylneuraminate lyase;
SPD_1491	HP	-1.07576	0.474423	-2.10783	1.13316e-07	8.89728e-09	SPD_1491	0.853907	1.80739	1.80739	1.05639e-07	3.0903e-07	hypothetical protein;
SPD_1492	bga	-0.755401	0.592382	-1.6881	5.76681e-06	7.58237e-25	SPD_1492	1.08322	2.11876	2.11876	2.79534e-16	1.29596e-15	beta-galactosidase subunit beta;
SPD_1493	nanW	-1.33104	0.397482	-2.51584	3.34345e-38	1.87476e-38	SPD_1493	0.850165	1.80271	1.80271	6.3906e-24	4.03443e-23	sugar ABC transporter permease;
SPD_1494	nanV	-1.39466	0.380334	-2.62927	1.68126e-49	5.26704e-25	SPD_1494	0.682084	1.60446	1.60446	9.94027e-17	4.64999e-16	acetylneuraminate ABC transporter permease;
SPD_1495	nanU	-1.62896	0.323321	-3.0929	2.3426e-135	8.56929e-10	SPD_1495	0.344546	1.26975	1.26975	5.4896e-08	1.64767e-07	sugar ABC transporter substrate-binding protein;
SPD_1496	nanP	-2.37874	0.192277	-5.20082	3.00734e-297	2.05685e-169	SPD_1496	-1.34407	0.393908	-2.53866	6.58557e-86	1.341e-84	PTS glucose transporter subunit IIBC;
SPD_1497	nanE	-2.66818	0.157325	-6.35627	1.03934e-138	2.21768e-303	SPD_1497	-2.53804	0.172176	-5.808	1.61648e-111	4.79632e-110	N-acetylmannosamine-6-phosphate 2-epimerase;
SPD_1498	Oxi	1.07788	2.11093	2.11093	0.00472033	0.845618	SPD_1498	-0.0758317	0.948795	-1.05397	0.864519	0.896906	oxidoreductase;
SPD_1502	ABC-SBP	-1.19635	0.436379	-2.29159	3.7606e-10	3.97425e-29	SPD_1502	-2.21243	0.215771	-4.63455	1.85301e-19	9.81811e-19	ABC transporter substrate-binding protein;
SPD_1503	bga	-1.58415	0.33352	-2.99832	8.36723e-14	3.68744e-42	SPD_1503	-3.0975	0.116831	-8.55935	1.04329e-25	7.01269e-25	beta-D-galactosidase;
SPD_1504	nanA	-2.04287	0.24268	-4.12066	1.3807e-178	0.025328	SPD_1504	-0.126873	0.915814	-1.09192	0.0575117	0.0863714	sialidase;
SPD_1505	HP	-2.28238	0.205558	-4.8648	6.82006e-16	1.59279e-23	SPD_1505	-2.44415	0.183754	-5.44205	1.05064e-15	4.74389e-15	hypothetical protein;
SPD_1506	SPD_1506	-1.16365	0.446383	-2.24023	5.85573e-135	0	SPD_1506	-2.57763	0.167516	-5.96958	1.79028e-291	1.85921e-289	acetylxylan esterase;
SPD_1517	HP	-0.384347	0.766125	-1.30527	0.00334605	1.1844e-15	SPD_1517	-1.09306	0.468765	-2.13326	1.39778e-11	5.33125e-11	hypothetical protein;
SPD_1524	gntR	-0.666439	0.63006	-1.58715	4.0422e-20	0	SPD_1524	1.57834	2.98625	2.98625	2.07691e-115	6.43844e-114	GntR family transcriptional regulator;
SPD_1525	MD-ABC-ATPB	-0.189868	0.876686	-1.14066	0.00105701	0	SPD_1525	1.77746	3.42823	3.42823	6.8e-173	3.28456e-171	multidrug ABC transporter ATP-binding protein;
SPD_1526	SPD_1526	-0.0336108	0.976972	-1.02357	0.538474	8.66698e-296	SPD_1526	1.52401	2.87589	2.87589	1.2436e-110	3.58745e-109	membrane protein;
SPD_1527	SPD_1527	-1.78872	0.289428	-3.45509	1.46206e-286	3.59152e-213	SPD_1527	-1.15872	0.447909	-2.23259	3.19791e-93	7.21963e-92	sodium ABC transporter permease;
SPD_1528	ABC-ATPB	-2.0072	0.248755	-4.02002	0	8.45445e-131	SPD_1528	-1.18514	0.439781	-2.27386	4.5838e-64	7.2676e-63	ABC transporter ATP-binding protein;
SPD_1542	yfiA	-0.853034	0.553619	-1.8063	5.06939e-61	0	SPD_1542	-11.4559	0.000355976	-2809.18	3.20291e-299	3.50129e-297	serine/threonine protein kinase;
SPD_1543	PhpP	-8.81193	0.00222507	-449.424	1.3445e-287	1.33819e-12	SPD_1543	-0.347825	0.785768	-1.27264	1.36492e-09	4.58729e-09	protein phosphatase PhpP;
SPD_1548	gmk	0.883982	1.84546	1.84546	7.48079e-40	1.39636e-100	SPD_1548	1.1396	2.2032	2.2032	4.281e-52	5.55727e-51	guanylate kinase;
SPD_1569	aquaporin	-0.316156	0.803207	-1.24501	1.84702e-09	1.41426e-55	SPD_1569	0.979937	1.97238	1.97238	1.21949e-34	1.01315e-33	aquaporin;
SPD_1582	SPD_1582	1.19355	2.28715	2.28715	1.36728e-10	0.379346	SPD_1582	0.235625	1.17742	1.17742	0.30602	0.383968	beta-fructofuranosidase;
SPD_1585	yfiA	1.5261	2.88005	2.88005	9.84761e-16	0.602986	SPD_1585	0.118033	1.08525	1.08525	0.648869	0.719542	sugar ABC transporter substrate-binding protein;
SPD_1586	lacI2	0.420157	1.33807	1.33807	1.35801e-06	1.40549e-40	SPD_1586	0.97761	1.9692	1.9692	2.12473e-24	1.36627e-23	LacI family transcriptional regulator;
SPD_1587	SPD_1587-TR	0.815173	1.75951	1.75951	1.21298e-08	7.53192e-103	SPD_1587	2.03539	4.09935	4.09935	4.1046e-53	5.43009e-52	aspartate aminotransferase;
SPD_1588	HP	-3.76095	0.0737636	-13.5568	0	1.18701e-17	SPD_1588	-0.42579	0.744431	-1.34331	8.75357e-13	3.53719e-12	hypothetical protein;
SPD_1589	SPD_1589	-3.9338	0.0654346	-15.2824	2.10971e-88	0.00522245	SPD_1589	-0.534681	0.690311	-1.44862	0.00693112	0.0121485	membrane protein;
SPD_1590	SPD1590	-3.77975	0.0728086	-13.7346	0	4.00693e-10	SPD_1590	-0.328454	0.79639	-1.25567	1.59268e-08	4.92995e-08	general stress protein;
SPD_1591	CsbD	-3.78713	0.0724371	-13.8051	0	1.36191e-14	SPD_1591	-0.340852	0.789575	-1.2665	8.46678e-11	3.06368e-10	CsbD family protein;
SPD_1593	SPD_1593	-2.31276	0.201276	-4.96831	1.52795e-31	4.1588e-20	SPD_1593	-1.3129	0.40251	-2.48441	2.40891e-14	1.03374e-13	prepilin peptidase;
SPD_1603	HP	-1.14289	0.45285	-2.20824	1.04647e-17	0.0129193	SPD_1603	-0.292819	0.816306	-1.22503	0.0258271	0.0416805	hypothetical protein;
SPD_1607	ABC-TP	1.20696	2.30851	2.30851	2.2956e-12	0.025995	SPD_1607	0.363163	1.28624	1.28624	0.0584251	0.0876799	ABC transporter permease;
SPD_1614	PhouR	1.07992	2.11392	2.11392	0.0100055	0.774426	SPD_1614	0.16143	1.11839	1.11839	0.736845	0.793886	PhoU family transcriptional regulator;
SPD_1629	xnp	1.2955	2.45461	2.45461	2.79161e-18	2.87796e-07	SPD_1629	0.752954	1.68524	1.68524	4.12418e-06	1.06014e-05	xanthine permease;
SPD_1631	yfiA	0.947476	1.9285	1.9285	1.80253e-12	2.51763e-25	SPD_1631	1.15938	2.23362	2.23362	2.28816e-17	1.10523e-16	type-2 restriction enzyme DpnI;
SPD_1632	SPD_1632	1.34529	2.54081	2.54081	8.69198e-44	0.263008	SPD_1632	-0.158794	0.895773	-1.11635	0.214149	0.281155	thioesterase;
SPD_1633	galT	-0.876503	0.544686	-1.83592	5.58447e-27	2.87381e-84	SPD_1633	-1.38509	0.382865	-2.61189	8.18297e-46	9.33848e-45	galactose-1-phosphate uridylyltransferase;
SPD_1634	galK	-1.73527	0.300354	-3.32941	2.19067e-71	3.1048e-146	SPD_1634	-2.13004	0.228451	-4.3773	5.50327e-77	9.93939e-76	galactokinase;
SPD_1635	galR	-1.51069	0.350942	-2.84947	2.09807e-67	1.13731e-12	SPD_1635	-0.524582	0.69516	-1.43852	1.15981e-09	3.91694e-09	LacI family transcriptional regulator;
SPD_1648	galE	-0.36369	0.777175	-1.28671	0.197983	1.26894e-05	SPD_1648	-1.25954	0.417677	-2.3942	0.000179336	0.000397525	UDP-glucose 4-epimerase GalE;
SPD_1649	PiaA	5.6899	51.6216	51.6216	1.92977e-306	1.242e-05	SPD_1649	-1.37368	0.385906	-2.5913	0.000102689	0.000232337	ferrichrome ABC transporter permease;
SPD_1650	PiaB	5.43315	43.2058	43.2058	0	5.68826e-06	SPD_1650	-1.23395	0.425153	-2.35209	4.16842e-05	9.73883e-05	ferrichrome ABC transporter permease;
SPD_1651	PiaC	5.61206	48.9101	48.9101	0	0.000235279	SPD_1651	-1.06191	0.478996	-2.0877	0.00133339	0.00257624	iron ABC transporter ATP-binding protein;
SPD_1652	PiaD	5.80949	56.083	56.083	0	0.000100599	SPD_1652	-1.06505	0.477956	-2.09224	0.00105028	0.00206967	iron ABC transporter substrate-binding protein;
SPD_1663	treC	4.77106	27.3045	27.3045	0	9.72365e-40	SPD_1663	-1.10431	0.465124	-2.14996	2.65114e-24	1.69428e-23	alpha,alpha-phosphotrehalase;
SPD_1664	PTS/EIIBCA	3.0445	8.25062	8.25062	0	0	SPD_1664	-3.01908	0.123358	-8.1065	4.96455e-263	4.12455e-261	PTS beta-glucoside transporter subunit EIIBCA;
SPD_1709	GroEL	-0.36502	0.776458	-1.2879	3.14044e-18	6.77007e-176	SPD_1709	-1.01431	0.495065	-2.01994	2.45036e-87	5.039e-86	molecular chaperone GroEL;
SPD_1710	GroES	-0.23064	0.852257	-1.17336	0.000900537	2.33092e-55	SPD_1710	-1.01642	0.49434	-2.0229	1.25382e-34	1.03753e-33	co-chaperone GroES;
SPD_1711	yfiA	-1.99374	0.251086	-3.98269	7.35498e-58	3.5404e-215	SPD_1711	-3.38521	0.0957084	-10.4484	1.09282e-95	2.57931e-94	single-stranded DNA-binding protein;
SPD_1729	SPD_1729	-1.10436	0.465108	-2.15004	1.53893e-122	5.81938e-39	SPD_1729	-0.585098	0.666604	-1.50014	5.41059e-24	3.42616e-23	membrane protein;
SPD_1740	dapA	-1.34025	0.394953	-2.53195	3.52711e-71	4.69765e-120	SPD_1740	-1.27923	0.412015	-2.42709	5.45531e-61	8.03594e-60	damage-inducible protein A;
SPD_1744	HP	-2.86352	0.137403	-7.27788	9.77843e-83	1.22916e-167	SPD_1744	-3.46179	0.0907609	-11.018	3.65512e-83	7.29969e-82	hypothetical protein;
SPD_1745	tcp	0.505887	1.42	1.42	0.000103296	1.00577e-20	SPD_1745	1.03497	2.04907	2.04907	9.16863e-15	3.98394e-14	transcriptional regulator;
SPD_1770	HP	-1.00938	0.49676	-2.01304	9.73175e-06	9.44721e-05	SPD_1770	-0.763998	0.588862	-1.69819	0.000948437	0.00187968	hypothetical protein;
SPD_1793	yfiA	-0.612849	0.653904	-1.52928	1.34791e-21	5.98127e-186	SPD_1793	-1.46623	0.361927	-2.76299	1.9856e-89	4.20826e-88	universal stress protein UspA;
SPD_1823	GAP	-1.04522	0.484572	-2.06367	5.66255e-104	2.79576e-194	SPD_1823	-1.08588	0.471104	-2.12267	4.78951e-90	1.02555e-88	type I glyceraldehyde-3-phosphate dehydrogenase;
SPD_1824	ABC-TP	-1.19243	0.437566	-2.28537	6.61764e-36	7.6809e-46	SPD_1824	-1.12105	0.459759	-2.17505	3.54917e-27	2.54194e-26	ABC transporter permease;
SPD_1826	nadC	-1.59097	0.331948	-3.01252	7.43471e-55	4.67227e-48	SPD_1826	-1.16029	0.447422	-2.23503	3.02358e-29	2.27661e-28	nicotinate-nucleotide diphosphorylase (carboxylating);
SPD_1827	ABC	-1.86607	0.274319	-3.64539	9.74685e-48	7.63197e-47	SPD_1827	-1.41748	0.374365	-2.67119	3.06952e-28	2.22916e-27	C4-dicarboxylate ABC transporter;
SPD_1828	ABC-ATPB	-0.994621	0.501868	-1.99256	0.000214334	0.0454867	SPD_1828	0.387444	1.30807	1.30807	0.0827895	0.120416	ABC transporter ATP-binding protein;
SPD_1829	gntR/bguR	0.406815	1.32576	1.32576	9.80442e-05	1.85984e-74	SPD_1829	1.46602	2.76259	2.76259	3.32388e-41	3.45185e-40	GntR family transcriptional regulator; cellobiose regulator;
SPD_1834	acd	-3.18077	0.110279	-9.06793	0	0	SPD_1834	-2.40785	0.188436	-5.30683	0	0	bifunctional acetaldehyde-CoA/alcohol dehydrogenase;
SPD_1840	a6pL	-0.779254	0.582668	-1.71624	0.00317943	9.34511e-06	SPD_1840	-1.12083	0.459831	-2.17471	7.27942e-05	0.000166696	L-ascorbate-6-phosphate lactonase;
SPD_1844	kgpD	-0.624936	0.648449	-1.54214	0.217583	0.00703696	SPD_1844	-1.19243	0.437565	-2.28537	0.0168983	0.0280783	3-keto-L-gulonate-6-phosphate decarboxylase;
SPD_1847	PTS-Asc-IIIC	-1.21383	0.431121	-2.31953	0.000136156	2.16151e-07	SPD_1847	-1.61536	0.326383	-3.06389	4.04311e-06	1.04188e-05	PTS ascorbate transporter subunit IIC;
SPD_1855	SPD_1855	-3.6027	0.0823152	-12.1484	1.77417e-115	1.17341e-142	SPD_1855	-6.56289	0.0105773	-94.5423	7.47541e-76	1.33849e-74	S-adenosylmethionine-dependent methyltransferase;
SPD_1856	SPD_1856	-3.88391	0.0677369	-14.763	1.93707e-46	6.24521e-77	SPD_1856	-5.76832	0.0183469	-54.5052	3.29699e-42	3.52982e-41	S-adenosylmethionine-dependent methyltransferase;
SPD_1857	HP	-3.88552	0.0676614	-14.7795	3.98739e-149	2.85966e-85	SPD_1857	-5.30723	0.025256	-39.5946	4.77107e-46	5.53604e-45	hypothetical protein;
SPD_1858	ComgGF	-3.76603	0.0735041	-13.6047	3.63734e-140	0	SPD_1858	-5.36376	0.0242855	-41.1768	2.28548e-123	7.65636e-122	competence protein ComGF;
SPD_1859	HP	-3.92585	0.0657963	-15.1984	4.60612e-78	5.23052e-130	SPD_1859	-5.46501	0.0226396	-44.1705	1.12032e-63	1.7628e-62	hypothetical protein;
SPD_1860	cglD	-3.70671	0.0765896	-13.0566	3.30216e-131	7.73987e-214	SPD_1860	-6.24315	0.0132016	-75.7487	3.45917e-95	7.983e-94	competence protein CglD;
SPD_1861	comGC	-3.79221	0.0721822	-13.8538	2.42555e-86	6.28957e-139	SPD_1861	-5.22662	0.0267073	-37.4429	2.74554e-73	4.75207e-72	competence protein ComGC;
SPD_1862	cglB	-3.83232	0.070203	-14.2444	3.35705e-215	0	SPD_1862	-5.53051	0.0216347	-46.2221	1.82629e-186	1.05367e-184	competence protein CglB;
SPD_1863	cglA	-3.7906	0.0722629	-13.8384	1.50147e-216	0	SPD_1863	-5.74504	0.0186454	-53.6325	1.05046e-182	5.59437e-181	competence protein CglA;
SPD_1864	sod	0.38341	1.30442	1.30442	0.000122818	3.66237e-53	SPD_1864	2.57471	5.9575	5.9575	2.57345e-32	2.0401e-31	superoxide dismutase;
SPD_1865	ald-Zn	-1.12394	0.458841	-2.17941	1.54864e-90	0	SPD_1865	-1.67668	0.312801	-3.19692	1.41517e-149	5.65251e-148	alcohol dehydrogenase;
SPD_1866	nagA	-1.72178	0.303175	-3.29842	1.77119e-247	3.00929e-07	SPD_1866	-0.271615	0.828391	-1.20716	4.37299e-06	1.12132e-05	N-acetylglucosamine-6-phosphate deacetylase;
SPD_1874	LysM	-1.20033	0.435177	-2.29791	1.71195e-75	8.77098e-31	SPD_1874	-0.626917	0.647559	-1.54426	1.60912e-20	8.86509e-20	peptidoglycan-binding protein LysM;
SPD_1898	HP	-0.409309	0.752984	-1.32805	0.380177	0.00494996	SPD_1898	1.0162	2.02258	2.02258	0.00622746	0.0109614	hypothetical protein;
SPD_1899	ggh	-0.819443	0.566661	-1.76472	1.30539e-10	6.84287e-50	SPD_1899	1.21333	2.31871	2.31871	2.87107e-30	2.19236e-29	gamma-glutamyl hydrolase;
SPD_1904	argR	0.14872	1.10859	1.10859	0.165098	1.26516e-40	SPD_1904	1.1018	2.14622	2.14622	1.86195e-24	1.20476e-23	arginine repressor;
SPD_1915	HP	0.029827	1.02089	1.02089	0.936524	0.000295711	SPD_1915	-1.49167	0.355601	-2.81214	0.00185531	0.00350955	hypothetical protein;
SPD_1927	SPD1927argD	-1.17043	0.444289	-2.25079	2.68181e-99	1.14629e-28	SPD_1927	-0.556284	0.680052	-1.47048	4.80479e-19	2.49488e-18	ATPase P;
SPD_1928	HP	-1.16956	0.444557	-2.24943	3.53401e-42	3.83373e-15	SPD_1928	-0.542433	0.686612	-1.45643	3.99281e-11	1.48091e-10	hypothetical protein;
SPD_1932	malP	1.35287	2.55419	2.55419	2.89737e-244	0	SPD_1932	-2.67423	0.156667	-6.38297	0	0	maltodextrin phosphorylase;
SPD_1933	malM/malQ	1.0814	2.11609	2.11609	1.15249e-141	0	SPD_1933	-2.76065	0.147557	-6.77703	0	0	4-alpha-glucanotransferase;
SPD_1934	malX	1.49646	2.8215	2.8215	3.64878e-226	8.46722e-215	SPD_1934	-1.33301	0.396939	-2.51928	2.73581e-95	6.38458e-94	maltose/maltodextrin-binding protein;
SPD_1935	malC	1.27961	2.42774	2.42774	5.29677e-132	8.80645e-47	SPD_1935	-0.968085	0.511184	-1.95624	1.1644e-27	8.42665e-27	sugar ABC transporter permease;
SPD_1936	malD	1.66658	3.17461	3.17461	1.88004e-156	1.76615e-23	SPD_1936	-0.687663	0.620859	-1.61067	1.35097e-15	6.08667e-15	maltodextrin ABC transporter permease;
SPD_1956	ilvD	-1.31694	0.401384	-2.49138	1.72073e-147	1.60688e-05	SPD_1956	-0.217287	0.860182	-1.16255	0.000215236	0.000471832	dihydroxy-acid dehydratase;
SPD_1957	tko-C	2.4159	5.33651	5.33651	3.29531e-177	1.25556e-21	SPD_1957	0.854923	1.80866	1.80866	2.44682e-15	1.08823e-14	transketolase;
SPD_1958	tko-N	2.32693	5.01736	5.01736	1.19133e-133	1.01576e-13	SPD_1958	0.80875	1.75169	1.75169	1.42062e-10	5.07852e-10	carbohydrate degradation protein;
SPD_1959	PTS-IIC	2.27469	4.83895	4.83895	7.81428e-161	6.12152e-12	SPD_1959	0.668153	1.58904	1.58904	1.6979e-09	5.64246e-09	PTS ascorbate transporter subunit IIC;
SPD_1960	PTS-lac-IIB	2.38822	5.2351	5.2351	7.1498e-38	0.000971963	SPD_1960	0.772538	1.70827	1.70827	0.00272133	0.00506017	PTS lactose transporter subunit IIB;
SPD_1961	BglG	2.5195	5.73385	5.73385	1.24547e-275	3.64407e-05	SPD_1961	0.362188	1.28537	1.28537	0.000396105	0.00082954	transcription antiterminator BglG;
SPD_1962	SPD_1962	-0.0380043	0.974001	-1.02669	0.5201	7.35213e-206	SPD_1962	1.36845	2.58193	2.58193	2.32535e-91	5.08395e-90	membrane protein;
SPD_1965	cbpA	1.25341	2.38405	2.38405	5.54426e-39	0	SPD_1965	3.49505	11.2749	11.2749	0	0	choline-binding protein A;
SPD_1966	SPD_1966	-2.58601	0.166545	-6.00437	1.84083e-11	9.83609e-06	SPD_1966	-1.25146	0.420022	-2.38083	7.84551e-05	0.000179462	transposase;
SPD_1968	HP	-2.48773	0.178286	-5.60895	3.75146e-08	0.000194124	SPD_1968	-1.19418	0.437034	-2.28815	0.0011748	0.00228685	hypothetical protein;
SPD_1969	SPD_1969	-5.41651	0.0234135	-42.7103	0	5.80884e-113	SPD_1969	-1.28168	0.411317	-2.43121	4.65132e-57	6.57197e-56	N-acetyl-beta-D-glucosaminidase;
SPD_1970	SPD_1970	-5.00549	0.0311313	-32.122	2.02497e-209	1.78062e-70	SPD_1970	-1.31334	0.402389	-2.48516	1.44293e-39	1.44084e-38	ROK family transcriptional regulator;
SPD_1971	SPD_1971	-5.26519	0.0260029	-38.4573	0	7.33177e-243	SPD_1971	-1.29665	0.407069	-2.45658	4.23235e-104	1.07202e-102	alpha-mannosidase;
SPD_1972	SPD_1972	-5.19238	0.0273489	-36.5646	0	0	SPD_1972	-1.66178	0.31605	-3.16406	6.18825e-130	2.17848e-128	glycosyl hydrolase;
SPD_1973	SPD_1973	-1.42043	0.373601	-2.67665	1.44656e-48	1.10907e-35	SPD_1973	-0.94997	0.517643	-1.93183	1.34233e-22	8.03464e-22	alpha-1,2-mannosidase;
SPD_1974	fcs	-2.126	0.229093	-4.36505	1.3234e-102	1.61353e-10	SPD_1974	-0.676926	0.625497	-1.59873	9.74649e-09	3.05331e-08	alpha-L-fucosidase;
SPD_1975	arcA	-0.965616	0.51206	-1.9529	9.92039e-47	2.55222e-166	SPD_1975	-1.3369	0.39587	-2.52608	7.57419e-83	1.49825e-81	arginine deiminase;
SPD_1976	argF	-1.4401	0.368542	-2.7134	3.828e-215	8.80374e-225	SPD_1976	-1.17606	0.44256	-2.25958	3.4823e-99	8.41017e-98	ornithine carbamoyltransferase;
SPD_1981	HP	-0.220822	0.858076	-1.1654	0.348091	1.8804e-07	SPD_1981	-1.53814	0.344329	-2.9042	3.22021e-06	8.42364e-06	hypothetical protein;
SPD_1984	SPD_1984	-0.3815	0.767639	-1.3027	2.49991e-13	0	SPD_1984	-1.52499	0.347482	-2.87785	8.60036e-150	3.50254e-148	protease;
SPD_1992	PTS-Man-IIA	-0.773179	0.585127	-1.70903	0.000164576	1.12116e-09	SPD_1992	-1.30992	0.403344	-2.47927	6.4465e-08	1.92653e-07	PTS mannose transporter subunit IIA;
SPD_1993	fucU/FcsU	-0.993677	0.502196	-1.99125	1.18776e-07	1.04749e-15	SPD_1993	-1.4724	0.360382	-2.77483	1.15523e-11	4.45158e-11	fucose isomerase;
SPD_1994	fucA/FcsA	-0.53814	0.688658	-1.4521	1.1943e-05	7.11414e-51	SPD_1994	-1.89694	0.268512	-3.72423	8.49524e-31	6.58381e-30	fuculose phosphate aldolase;
SPD_1995	fucK/FcsK	-1.04253	0.485476	-2.05983	6.92081e-40	8.72867e-214	SPD_1995	-1.77493	0.292209	-3.4222	2.20486e-93	5.0324e-92	L-fuculose kinase;
SPD_1996	FucR/fcsR	1.32029	2.49717	2.49717	4.33324e-42	0.430963	SPD_1996	-0.115369	0.923146	-1.08325	0.327985	0.405103	DeoR family transcriptional regulator;
SPD_2002	DltD	-0.713757	0.60973	-1.64007	3.27936e-63	0	SPD_2002	-1.27974	0.411869	-2.42796	4.52307e-123	1.49118e-121	D-alanyl-lipoteichoic acid biosynthesis protein DltD;
SPD_2003	DltC	-0.827493	0.563507	-1.7746	1.54899e-38	1.91628e-132	SPD_2003	-1.18583	0.439572	-2.27494	1.28239e-64	2.04886e-63	D-alanine--poly(phosphoribitol) ligase subunit 2;
SPD_2004	DltB	-0.902264	0.535046	-1.869	1.38803e-81	0	SPD_2004	-1.53757	0.344465	-2.90305	1.53841e-152	6.52099e-151	D-alanyl-lipoteichoic acid biosynthesis protein DltB;
SPD_2005	DltA	-0.655144	0.635012	-1.57477	8.46965e-40	0	SPD_2005	-1.67199	0.313821	-3.18653	6.87772e-176	3.4012e-174	D-alanine--poly(phosphoribitol) ligase;
SPD_2009	HP	0.132825	1.09644	1.09644	0.174522	2.05607e-111	SPD_2009	-2.19928	0.217746	-4.5925	1.99256e-56	2.79631e-55	hypothetical protein;
SPD_2010	HP	-1.02409	0.49172	-2.03368	0.00289364	3.43367e-05	SPD_2010	-1.34378	0.393987	-2.53816	0.00037421	0.000787471	hypothetical protein;
SPD_2011	glpF	-1.04755	0.483789	-2.06702	5.56133e-09	2.07467e-22	SPD_2011	-1.70177	0.307409	-3.253	2.10835e-15	9.39709e-15	glycerol uptake facilitator protein;
SPD_2012	glpO	-1.92238	0.263819	-3.79048	9.18626e-70	2.33086e-121	SPD_2012	-1.86864	0.273831	-3.65189	4.16308e-61	6.20044e-60	alpha-glycerophosphate oxidase;
SPD_2013	glpK	-1.54646	0.342349	-2.92099	9.98896e-66	9.6543e-125	SPD_2013	-1.88134	0.271431	-3.68418	1.94887e-61	2.93319e-60	glycerol kinase;
SPD_2014	HP	-0.124777	0.917146	-1.09034	0.159526	4.6362e-37	SPD_2014	1.00994	2.01383	2.01383	4.30028e-23	2.61926e-22	hypothetical protein;
SPD_2015	hslO	0.337032	1.26315	1.26315	4.63152e-08	7.16607e-74	SPD_2015	0.978498	1.97041	1.97041	1.02981e-40	1.05887e-39	molecular chaperone Hsp33;
SPD_2017	cbpA	1.40133	2.64146	2.64146	2.52524e-122	9.21656e-31	SPD_2017	0.597862	1.51347	1.51347	1.63892e-20	9.00536e-20	choline-binding protein A;
SPD_2018	SPD_2018	1.27304	2.4167	2.4167	4.55189e-77	3.00901e-13	SPD_2018	0.524468	1.4384	1.4384	1.70696e-10	6.05009e-10	isoprenylcysteine carboxyl methyltransferase;
SPD_2028	cbpD	-0.657015	0.634189	-1.57682	2.23087e-05	5.92277e-20	SPD_2028	-1.36181	0.389095	-2.57007	1.03642e-13	4.36643e-13	choline-binding protein D;
SPD_2033	yfiA	-0.187598	0.878066	-1.13887	0.269972	2.4424e-42	SPD_2033	-1.75313	0.296657	-3.3709	9.12243e-26	6.15172e-25	ribosomal subunit interface protein;
SPD_2034	comF	-1.38858	0.381941	-2.61821	0.00420183	4.14896e-10	SPD_2034	-3.01487	0.123718	-8.08288	3.16678e-08	9.6161e-08	amidophosphoribosyltransferase;
SPD_2035	SPD_2035	-1.35606	0.390649	-2.55984	1.61672e-05	1.50472e-11	SPD_2035	-2.19041	0.219089	-4.56435	3.05301e-09	1.00175e-08	helicase;
SPD_2040	SPD_2040	-1.00191	0.499337	-2.00265	0.00296435	0.77588	SPD_2040	-0.0923106	0.938019	-1.06608	0.752185	0.806099	transposase;
SPD_2060	yfiA	-1.46982	0.361028	-2.76987	9.49504e-26	8.25601e-75	SPD_2060	-2.01339	0.247691	-4.0373	2.26754e-41	2.37863e-40	TetR family transcriptional regulator;
SPD_2063	RR/SPD_2063	-4.22038	0.0536461	-18.6407	0	0	SPD_2063	-4.40758	0.0471181	-21.2233	0	0	DNA-binding response regulator;
SPD_2064	ComD	-4.67395	0.0391744	-25.5269	0	0	SPD_2064	-4.96762	0.0319593	-31.2898	0	0	histidine kinase;
SPD_2065	ComC1	-5.79821	0.0179707	-55.6462	2.05755e-85	8.3466e-186	SPD_2065	-5.0911	0.0293377	-34.0858	2.79328e-89	5.86024e-88	Competence-stimulating peptide type 1;
SPD_2068	SPD_2068	-0.0933784	0.937325	-1.06687	0.0306021	4.04503e-285	SPD_2068	-1.61242	0.327049	-3.05764	2.21485e-109	6.13367e-108	serine protease;
SPD_2069	SpoJ	-0.0855574	0.94242	-1.0611	0.134817	0	SPD_2069	-2.23899	0.211834	-4.72067	3.13513e-254	2.50449e-252	chromosome segregation protein;
SPD_RS00120	SPD_RS00120	1.28633	2.43906	2.43906	0.00477266	0.915791	SPD_RS00120	-0.0274777	0.981134	-1.01923	0.958321	0.969135	transposase;
SPD_RS00125	HP	2.32514	5.01116	5.01116	0.00805135	0.0970142	SPD_RS00125	1.06334	2.08976	2.08976	0.118146	0.166318	hypothetical protein;
SPD_RS00130	SPD_RS00130	1.30144	2.46475	2.46475	0.0310974	0.629614	SPD_RS00130	0.264747	1.20143	1.20143	0.66594	0.735331	transposase;
SPD_RS00250	SPD_RS00250	-3.6928	0.0773315	-12.9313	4.37246e-170	0	SPD_RS00250	-4.00035	0.0624849	-16.0039	2.23958e-152	9.3032e-151	ISL3 family transposase;
SPD_RS00255	SPD_RS00255	-3.47316	0.090048	-11.1052	4.34477e-26	2.33194e-45	SPD_RS00255	-4.25964	0.052206	-19.1549	8.6976e-27	6.14453e-26	ISL3 family transposase;
SPD_RS00260	HP	-2.0058	0.248997	-4.01611	5.17856e-05	8.56564e-07	SPD_RS00260	-2.24957	0.210287	-4.7554	8.32595e-06	2.0636e-05	hypothetical protein;
SPD_RS00470	HP	-4.07932	0.0591563	-16.9044	8.41687e-08	7.33442e-06	SPD_RS00470	-2.09566	0.233961	-4.27422	5.64431e-05	0.000130403	hypothetical protein;
SPD_RS00680	HP	0.816269	1.76085	1.76085	0.114611	0.00373138	SPD_RS00680	1.30681	2.47393	2.47393	0.00487294	0.00873261	hypothetical protein;
SPD_RS00715	HP	-0.211202	0.863817	-1.15765	0.729514	0.0129609	SPD_RS00715	-1.43849	0.368953	-2.71037	0.0269538	0.0433306	hypothetical protein;
SPD_RS00755	SPD_RS00755	0.0947707	1.0679	1.0679	0.671579	5.87116e-05	SPD_RS00755	-0.978961	0.507345	-1.97105	0.000569896	0.00117428	ISL3 family transposase;
SPD_RS00760	HP	-0.437468	0.738429	-1.35423	0.123402	0.00161925	SPD_RS00760	-1.03834	0.486888	-2.05386	0.00366479	0.00668872	hypothetical protein;
SPD_RS00765	SPD_RS00765	-1.30175	0.405633	-2.46528	0.013232	0.0319075	SPD_RS00765	-0.916111	0.529936	-1.88702	0.0618278	0.0923195	transposase;
SPD_RS01765	SPD_RS01765	-3.40076	0.0946821	-10.5617	0	7.73274e-12	SPD_RS01765	0.362538	1.28569	1.28569	2.04281e-09	6.75623e-09	transposase;
SPD_RS01770	SPD_RS01770	-3.43484	0.0924722	-10.8141	0	3.06392e-06	SPD_RS01770	0.309605	1.23937	1.23937	1.48662e-05	3.59872e-05	transposase;
SPD_RS01880	HP	-1.12473	0.458588	-2.18061	3.1472e-24	2.56374e-44	SPD_RS01880	-1.3684	0.387321	-2.58184	1.99016e-26	1.39177e-25	hypothetical protein;
SPD_RS01885	HP	-1.05368	0.481739	-2.07581	1.37596e-09	4.17541e-14	SPD_RS01885	-1.0277	0.49049	-2.03878	1.08189e-10	3.89443e-10	hypothetical protein;
SPD_RS02385	HP	1.19262	2.28567	2.28567	2.35262e-10	0.020582	SPD_RS02385	-0.507846	0.703272	-1.42193	0.0449808	0.0697723	hypothetical protein;
SPD_RS02445	HP	-1.81198	0.284801	-3.51123	3.29195e-148	2.54863e-294	SPD_RS02445	-1.72959	0.301537	-3.31634	3.90727e-110	1.1117e-108	hypothetical protein;
SPD_RS02455	SPD_RS02455	-1.33822	0.395509	-2.52839	2.65107e-56	1.09329e-106	SPD_RS02455	-1.53258	0.345658	-2.89304	1.18971e-55	1.62567e-54	chlorohydrolase;
SPD_RS02515	SPD_RS02515	-3.44375	0.0919026	-10.8811	0	0	SPD_RS02515	-1.88253	0.271208	-3.6872	1.3617e-129	4.71376e-128	peptidase C39;
SPD_RS02520	HP	-5.17534	0.0276738	-36.1353	0	0	SPD_RS02520	-2.42338	0.18642	-5.36424	1.69999e-129	5.78832e-128	hypothetical protein;
SPD_RS03285	ABC-SBP	-1.74651	0.298021	-3.35547	4.16067e-37	4.64765e-05	SPD_RS03285	-0.4346	0.739899	-1.35154	0.00056103	0.00115831	ABC transporter substrate-binding protein;
SPD_RS03290	SPD_03290	-1.66347	0.315679	-3.16777	2.43304e-19	0.0135764	SPD_RS03290	-0.354775	0.781992	-1.27879	0.0377642	0.0592418	aminotransferase;
SPD_RS04020	SPD_RS04020	1.04458	2.06276	2.06276	2.42769e-15	0.722409	SPD_RS04020	-0.0609534	0.95863	-1.04315	0.696801	0.761714	transposase;
SPD_RS04025	SPD_RS04025	1.16019	2.23487	2.23487	1.79257e-41	0.225509	SPD_RS04025	-0.151135	0.900542	-1.11044	0.185153	0.249242	ISL3 family transposase;
SPD_RS04190	SPD_RS04190	1.01143	2.01591	2.01591	2.93203e-06	0.863114	SPD_RS04190	-0.0314772	0.978418	-1.02206	0.908169	0.93149	chlorohydrolase;
SPD_RS04270	HP	1.21846	2.32698	2.32698	4.94028e-05	0.00567707	SPD_RS04270	-1.08392	0.471745	-2.11979	0.00889483	0.0153571	hypothetical protein;
SPD_RS04340	HP	-2.78056	0.145535	-6.87119	1.60443e-99	4.65218e-246	SPD_RS04340	-3.15572	0.112211	-8.91181	1.1119e-107	2.92331e-106	hypothetical protein;
SPD_RS04350	SPD_RS4350	-0.676159	0.625829	-1.59788	0.334861	0.00633435	SPD_RS04350	-1.69246	0.309399	-3.23208	0.0112242	0.0190307	AraC family transcriptional regulator;
SPD_RS04880	tcp	-0.061003	0.958597	-1.04319	0.760678	4.90973e-19	SPD_RS04880	1.36604	2.57762	2.57762	5.16391e-13	2.11131e-12	transcriptional regulator;
SPD_RS04905	HP	1.24644	2.37255	2.37255	4.12944e-09	9.10982e-06	SPD_RS04905	0.966675	1.95433	1.95433	7.12599e-05	0.000163543	hypothetical protein;
SPD_RS05480	HP	1.12879	2.18676	2.18676	3.33108e-43	0.104229	SPD_RS05480	-0.158406	0.896015	-1.11605	0.140507	0.194167	hypothetical protein;
SPD_RS06165	ABC-ATPB	-1.2853	0.410285	-2.43733	4.28895e-54	5.71596e-89	SPD_RS06165	0.993128	1.9905	1.9905	5.78939e-48	6.87118e-47	ABC transporter ATP-binding protein;
SPD_RS06210	HP	1.25595	2.38824	2.38824	0.00542928	0.446063	SPD_RS06210	0.497898	1.41215	1.41215	0.328061	0.405103	hypothetical protein;
SPD_RS06225	MD-ABC-ATPB	1.14118	2.20561	2.20561	1.13059e-33	3.23942e-41	SPD_RS06225	1.11722	2.16929	2.16929	1.7638e-24	1.15202e-23	multidrug ABC transporter ATP-binding protein;
SPD_RS06640	SPD_RS06640	-1.05378	0.481706	-2.07596	2.05522e-06	3.31177e-08	SPD_RS06640	0.897224	1.86248	1.86248	2.10761e-07	6.05463e-07	restriction endonuclease;
SPD_RS06645	tIr	-0.853333	0.553504	-1.80667	3.50056e-07	1.29915e-19	SPD_RS06645	1.00252	2.00349	2.00349	1.69961e-13	7.10279e-13	type II restriction endonuclease;
SPD_RS06910	SPD_RS06910	1.00235	2.00326	2.00326	0.312307	0.362193	SPD_RS06910	0.705542	1.63076	1.63076	0.295536	0.374057	transposase;
SPD_RS07135	ABC	0.373044	1.29508	1.29508	0.20673	8.83699e-13	SPD_RS07135	1.58118	2.99215	2.99215	6.99879e-10	2.40273e-09	ABC transporter;
SPD_RS08070	HP	-3.72561	0.0755927	-13.2288	1.79916e-218	0	SPD_RS08070	-3.81742	0.0709322	-14.098	7.39485e-213	4.79972e-211	hypothetical protein;
SPD_RS08275	SPD_RS08275	-1.29162	0.408491	-2.44803	3.79918e-05	0.00789735	SPD_RS08275	0.580635	1.49551	1.49551	0.0189086	0.0311445	NADPH-dependent 7-cyano-7-deazaguanine reductase QueF;
SPD_RS08335	SPD_RS08335/HicA	-1.9209	0.26409	-3.78659	3.00239e-16	4.06427e-07	SPD_RS08335	-1.21365	0.431177	-2.31923	6.31623e-06	1.59209e-05	addiction module toxin, HicA family;
SPD_RS08390	HP	-3.56293	0.0846156	-11.8182	0	2.35936e-11	SPD_RS08390	-0.334337	0.793149	-1.2608	4.47015e-09	1.45754e-08	hypothetical protein;
SPD_RS08480	HP	-1.02696	0.490742	-2.03773	4.98412e-26	0.736411	SPD_RS08480	0.0330381	1.02316	1.02316	0.710884	0.774256	hypothetical protein;
SPD_RS08815	SPD_RS08815	1.16673	2.24503	2.24503	7.26714e-08	0.024291	SPD_RS08815	0.484585	1.39918	1.39918	0.0560577	0.0845548	ISL3 family transposase;
SPD_RS09640	SPD_RS09640	-1.1063	0.464485	-2.15292	2.20828e-26	0.97808	SPD_RS09640	-0.000818183	0.999433	-1.00057	0.993452	0.99441	IS630 family transposase;
SPD_RS10320	PTS-IIC	-0.154208	0.898625	-1.11281	0.0691489	2.50042e-118	SPD_RS10320	1.26014	2.39519	2.39519	5.20568e-59	7.56097e-58	PTS ascorbate transporter subunit IIC;
SPD_RS10410	HP	-0.220547	0.85824	-1.16517	0.377918	1.08373e-05	SPD_RS10410	-1.10828	0.463847	-2.15589	7.87765e-05	0.000179999	hypothetical protein;
SPD_RS10800	SPD_RS10800	-5.69078	0.01936	-51.6529	3.63172e-216	0	SPD_RS10800	-3.03563	0.121951	-8.20002	4.87184e-160	2.19974e-158	membrane protein;
SPD_RS10805	HP	-5.95129	0.0161616	-61.875	8.96628e-296	0	SPD_RS10805	-3.46398	0.0906228	-11.0347	4.12802e-265	3.57246e-263	hypothetical protein;
SPD_RS10810	SPD_RS10810	-5.46797	0.0225932	-44.2612	0	0	SPD_RS10810	-3.29026	0.102219	-9.78291	0	0	membrane protein;
