# Supplementary material for: StkP- and PhpP-Mediated Posttranslational Modifications Modulate the S. pneumoniae Metabolism, Polysaccharide Capsule, and Virulence
Source: Infect Immun. 2023 Mar 6;91(4):e00296-22. doi: 10.1128/iai.00296-22 (PMC10112228; doi:10.1128/iai.00296-22)
Supplement: Supplemental file 2 — Table S2. Download iai.00296-22-s0002.xlsx, XLSX file, 0.05 MB [file iai.00296-22-s0002.xlsx]

## Sheet: Sheet1
Table-S2a. Up- and down-regulated genes found exclusively in the D39ΔPhpP mutant strain.
GeneID- (ΔPhpP)	Gene name	log2FoldChange(STK/WT)	linear fold	fold change	Pvalue	Padj	Product
SPD_1543	PhpP	-8.81193	0.00222507	-449.424	1.3445e-287	1.33819e-12	protein phosphatase PhpP;
SPD_0294	gln hydrolase	-4.81342	0.0355645	-28.118	1.29148e-167	5.26549e-53	unsaturated chondroitin disaccharide hydrolase;
SPD_0335	SPD_0335	-4.60953	0.040963	-24.4123	0	1.14388e-28	endo-alpha-N-acetylgalactosaminidase/LPXTGX -surface protein;
SPD_0300	SPD_0300	-4.2523	0.0524724	-19.0576	7.93179e-91	7.33906e-37	oligohyaluronate lyase;
SPD_0316	cps2B	-4.18956	0.0548046	-18.2466	3.29275e-128	1.4177e-30	hypothetical protein;
SPD_0317	cps2C	-4.13549	0.0568974	-17.5755	0	6.45941e-21	capsular polysaccharide biosynthesis protein CpsC;
SPD_0318	cps2D	-4.0949	0.0585209	-17.0879	0	3.5197e-16	tyrosine protein kinase;
SPD_0293	PTS-nAcgal-IIA	-3.95582	0.0644436	-15.5174	1.13534e-37	2.62305e-14	PTS N-acetylgalactosamine transporter subunit IIA;
SPD_1589	SPD_1589	-3.9338	0.0654346	-15.2824	2.10971e-88	0.00522245	membrane protein;
SPD_0319	cps2E	-3.91948	0.0660876	-15.1314	4.08718e-114	1.80842e-52	galactosyl transferase;
SPD_0315	cps2A	-3.88161	0.0678451	-14.7395	0	7.8193e-50	LytR family transcriptional regulator;
SPD_0320	cps2T	-3.78999	0.0722936	-13.8325	0	1.90588e-63	glycosyl transferase;
SPD_1591	CsbD	-3.78713	0.0724371	-13.8051	0	1.36191e-14	CsbD family protein;
SPD_1590	SPD_1590	-3.77975	0.0728086	-13.7346	0	4.00693e-10	general stress protein; hemin-binding iron transporter
SPD_1588	HP	-3.76095	0.0737636	-13.5568	0	1.18701e-17	hypothetical protein;
SPD_0069	PTS-IIA	-3.56671	0.0843946	-11.8491	1.30693e-195	1.18839e-26	PTS fructose transporter subunit IIA;
SPD_RS08390	HP	-3.56293	0.0846156	-11.8182	0	2.35936e-11	hypothetical protein;
SPD_0068	PTS-IID	-3.53064	0.086531	-11.5566	0	6.42793e-54	PTS fructose transporter subunit IID;
SPD_0410	HP	-3.47517	0.0899225	-11.1207	3.28942e-237	0.0890273	hypothetical protein;
SPD_RS01770	SPD_RS01770	-3.43484	0.0924722	-10.8141	0	3.06392e-06	transposase;
SPD_0070	agaS	-3.4192	0.0934801	-10.6975	0	5.24929e-35	tagatose-6-phosphate ketose;
SPD_RS01765	SPD_RS01765	-3.40076	0.0946821	-10.5617	0	7.73274e-12	transposase;
SPD_0331	cps2O/rfbD	-3.31963	0.100159	-9.98408	0	1.3326e-17	NAD(P)-dependent oxidoreductase;
SPD_0329	cps2M/rfbC	-3.22366	0.107048	-9.34157	0	3.09001e-73	dTDP-4-dehydrorhamnose 3,5-epimerase;
SPD_0328	cps2L	-3.14881	0.112749	-8.86926	0	6.43395e-58	glucose-1-phosphate thymidylyltransferase;
SPD_0333	HP	-3.14706	0.112886	-8.85851	7.03643e-142	7.11616e-10	hypothetical protein;
SPD_0330	cps2N/rfbB	-3.0947	0.117058	-8.54276	7.48132e-305	8.84206e-88	dTDP-glucose 4,6-dehydratase;
SPD_0071	galM	-2.99916	0.125073	-7.99534	1.50487e-209	2.43085e-24	galactose mutarotase;
SPD_0126	HP	-2.78436	0.145152	-6.88931	0	0.0461567	hypothetical protein;
SPD_0612	HP	-2.33996	0.197516	-5.06289	6.55784e-92	0.34702	hypothetical protein;
SPD_0361	bglG/PTS-IIB	-2.20992	0.216147	-4.62649	7.18609e-12	7.79753e-05	transcriptional regulator;
SPD_0373	SPD_0373	-2.1928	0.218726	-4.57192	3.98223e-187	2.10348e-05	alkylhydroperoxidase;
SPD_1173	SPD_1173	-2.16703	0.222668	-4.49098	1.34755e-23	0.00235905	transposase;
SPD_1974	fcs	-2.126	0.229093	-4.36505	1.3234e-102	1.61353e-10	alpha-L-fucosidase;
SPD_0613	HP	-2.0816	0.236253	-4.23275	3.58609e-107	0.0606427	hypothetical protein;
SPD_0614	ABC-ATPB	-2.07882	0.236708	-4.22462	1.08583e-119	0.102858	ABC transporter ATP-binding protein;
SPD_1504	nanA	-2.04287	0.24268	-4.12066	1.3807e-178	0.025328	sialidase;
SPD_0611	HP	-2.01639	0.247177	-4.04569	1.27695e-149	1.21651e-07	hypothetical protein;
SPD_0616	GluT-ABC-ATPB	-2.01364	0.247648	-4.03799	1.12892e-47	8.9422e-08	glutamine ABC transporter ATP-binding protein;
SPD_0262	ManM	-1.98767	0.252146	-3.96596	0	9.34595e-15	PTS mannose transporter subunit IID;
SPD_0263	ManL	-1.95742	0.257489	-3.88366	4.51015e-241	0.00158412	PTS mannose/fructose/sorbose transporter subunit IIC;
SPD_1172	nan-E2	-1.86811	0.273932	-3.65054	3.39773e-45	0.80531	N-acetylmannosamine-6-phosphate 2-epimerase;
SPD_1489	nanA2	-1.82052	0.283119	-3.53208	1.68596e-78	0.225909	N-acetylneuraminate lyase;
SPD_0610	HP	-1.81891	0.283436	-3.52814	9.55504e-118	2.18854e-37	hypothetical protein;
SPD_0301	regR	-1.80649	0.285886	-3.4979	7.9363e-148	0.466995	transcriptional regulator;
SPD_0264	PTS-IIAB	-1.76685	0.293851	-3.40309	3.36603e-207	6.14353e-06	PTS mannose transporter subunit EIIAB;
SPD_0451	SPD_0451	-1.75538	0.296195	-3.37616	6.10825e-94	5.15702e-39	type I restriction-modification protein subunit S;
SPD_RS03285	ABC-SBP	-1.74651	0.298021	-3.35547	4.16067e-37	4.64765e-05	ABC transporter substrate-binding protein;
SPD_0638	SPD_0638	-1.73539	0.300328	-3.32969	2.88004e-20	0.178182	transposase;
SPD_1866	nagA	-1.72178	0.303175	-3.29842	1.77119e-247	3.00929e-07	N-acetylglucosamine-6-phosphate deacetylase;
SPD_1171	HP	-1.68489	0.311027	-3.21515	5.65831e-78	0.00540763	cyclically-permuted mutarotase family protein;
SPD_RS03290	SPD_03290	-1.66347	0.315679	-3.16777	2.43304e-19	0.0135764	aminotransferase;
SPD_1495	nanU	-1.62896	0.323321	-3.0929	2.3426e-135	8.56929e-10	sugar ABC transporter substrate-binding protein;
SPD_0525	HK/VncS	-1.60923	0.327773	-3.0509	1.49805e-164	4.40702e-09	two-component sensor histidine kinase;
SPD_0450	SPD_0450	-1.60404	0.328955	-3.03993	1.87937e-54	2.5374e-41	type I restriction-modification protein subunit S;
SPD_1151	HP	-1.59873	0.330167	-3.02877	1.94717e-55	1.06461e-12	hypothetical protein;
SPD_0035	HP	-1.59307	0.331464	-3.01692	3.74786e-20	0.000240649	hypothetical protein;
SPD_1058	PTS-FRU-IIA	-1.57417	0.335836	-2.97764	1.36104e-11	0.0159214	PTS fructose transporter subunit IIA;
SPD_0139	gct2	-1.57149	0.336461	-2.97211	4.71979e-26	0.0039026	glycosyl transferase family 2;
SPD_0524	RR/vncR	-1.55137	0.341186	-2.93096	1.17933e-116	0.036955	DNA-binding response regulator;
SPD_1488	HP	-1.54433	0.342855	-2.91669	1.3123e-70	0.00892556	hypothetical protein;
SPD_1402	SPD_1402	-1.51834	0.349086	-2.86462	6.3065e-66	1.68694e-19	DNA starvation/stationary phase protection protein;
SPD_1635	galR	-1.51069	0.350942	-2.84947	2.09807e-67	1.13731e-12	LacI family transcriptional regulator;
SPD_1170	P-ABC-suB-	-1.50797	0.351607	-2.84409	6.32764e-126	1.74296e-36	glucose-1-phosphate thymidylyltransferase;
SPD_1379	SPD_1379	-1.46663	0.361826	-2.76376	4.21934e-23	0.629181	membrane protein;
SPD_0140	ABC-ATPB	-1.45241	0.36541	-2.73665	2.75566e-39	0.0336577	ABC transporter ATP-binding protein;
SPD_1162	HP	-1.43614	0.369555	-2.70596	5.63837e-06	0.0382757	hypothetical protein;
SPD_1973	SPD_1973	-1.42043	0.373601	-2.67665	1.44656e-48	1.10907e-35	alpha-1,2-mannosidase;
SPD_0037	HP	-1.40076	0.378729	-2.64041	1.94205e-15	0.154326	hypothetical protein;
SPD_1494	nanV	-1.39466	0.380334	-2.62927	1.68126e-49	5.26704e-25	acetylneuraminate ABC transporter permease;
SPD_1168	ABC-P	-1.3813	0.383873	-2.60503	1.1268e-64	2.27282e-70	peptide ABC transporter permease;
SPD_1289	AA-ABC-ATPB	-1.36373	0.388575	-2.5735	4.24917e-134	2.75006e-06	amino acid ABC transporter ATP-binding protein;
SPD_1169	ABC-P	-1.35983	0.389627	-2.56655	5.73948e-62	1.3119e-50	peptide ABC transporter permease;
SPD_0803	HP	-1.34081	0.394799	-2.53294	8.53697e-52	2.65181e-25	membrane protein;
SPD_0087	HP	-1.33939	0.395189	-2.53043	1.63186e-21	2.56273e-05	hypothetical protein;
SPD_0086	HP	-1.33854	0.395421	-2.52895	5.76803e-57	2.00201e-07	hypothetical protein;
SPD_0893	HP	-1.33744	0.395723	-2.52702	1.47163e-06	0.692312	hypothetical protein;
SPD_1493	nanW	-1.33104	0.397482	-2.51584	3.34345e-38	1.87476e-38	sugar ABC transporter permease;
SPD_1290	AA-ABC-TP	-1.32073	0.400331	-2.49793	1.94556e-136	0.00783763	amino acid ABC transporter permease;
SPD_1057	PTS-FRU-IIB	-1.31878	0.400875	-2.49455	0.000844275	0.0233062	PTS fructose transporter subunit IIB;
SPD_1956	ilvD	-1.31694	0.401384	-2.49138	1.72073e-147	1.60688e-05	dihydroxy-acid dehydratase;
SPD_1164	cdd-2	-1.31644	0.401525	-2.49051	5.12214e-11	4.02266e-07	cytidine deaminase;
SPD_RS00765	SPD_RS00765	-1.30175	0.405633	-2.46528	0.013232	0.0319075	transposase;
SPD_RS08275	SPD_RS08275	-1.29162	0.408491	-2.44803	3.79918e-05	0.00789735	NADPH-dependent 7-cyano-7-deazaguanine reductase QueF;
SPD_1054	HP	-1.27028	0.41458	-2.41208	1.72105e-05	0.584303	aldose 1-epimerase;
SPD_0138	glt	-1.25483	0.419044	-2.38638	4.543e-42	6.20096e-27	glycosyl transferase;
SPD_1292	ogt	-1.25334	0.419475	-2.38393	1.70767e-71	0.0388364	methylated-DNA--protein-cysteine methyltransferase;
SPD_0816	cof	-1.21761	0.429994	-2.32561	2.46525e-85	0.000203623	haloacid dehalogenase;
SPD_1874	LysM	-1.20033	0.435177	-2.29791	1.71195e-75	8.77098e-31	peptidoglycan-binding protein LysM;
SPD_1163	nanL	-1.19751	0.436027	-2.29344	1.86839e-17	4.399e-11	N-acetylneuraminate lyase;
SPD_0178	HP/arcD	-1.19088	0.438035	-2.28292	2.4638e-79	5.92205e-11	arsenate reductase;
SPD_1927	SPD1927argD	-1.17043	0.444289	-2.25079	2.68181e-99	1.14629e-28	ATPase P;
SPD_1928	HP	-1.16956	0.444557	-2.24943	3.53401e-42	3.83373e-15	hypothetical protein;
SPD_1246	nagB	-1.16873	0.444812	-2.24814	1.01108e-170	0.00690715	glucosamine-6-phosphate deaminase;
SPD_1291	ArsC	-1.16692	0.445371	-2.24532	5.51079e-56	0.00582121	arsenate reductase family protein;
SPD_1603	HP	-1.14289	0.45285	-2.20824	1.04647e-17	0.0129193	hypothetical protein;
SPD_1293	act/GNAT	-1.13729	0.454613	-2.19967	9.64694e-51	5.98845e-19	N-acetyltransferase;
SPD_1004	gapN	-1.13331	0.455868	-2.19362	2.90386e-74	3.45637e-98	NADP-dependent glyceraldehyde-3-phosphate dehydrogenase;
SPD_1165	pgpA	-1.1195	0.460255	-2.17271	2.35713e-31	1.50467e-12	phosphatidylglycerophosphatase A;
SPD_RS09640	SPD_RS09640	-1.1063	0.464485	-2.15292	2.20828e-26	0.97808	IS630 family transposase;
SPD_1729	SPD_1729	-1.10436	0.465108	-2.15004	1.53893e-122	5.81938e-39	membrane protein;
SPD_0444	SPD_0444	-1.09469	0.468236	-2.13567	1.47265e-52	1.23216e-51	endo-beta-N-acetylglucosaminidase;
SPD_0104	LysM	-1.07676	0.474093	-2.10929	2.88018e-45	0.832868	peptidoglycan-binding protein LysM;
SPD_1491	HP	-1.07576	0.474423	-2.10783	1.13316e-07	8.89728e-09	hypothetical protein;
SPD_RS06640	SPD_RS06640	-1.05378	0.481706	-2.07596	2.05522e-06	3.31177e-08	restriction endonuclease;
SPD_1263	ABC-ATPB	-1.0488	0.483369	-2.06881	7.75717e-08	0.538764	ABC transporter ATP-binding protein;
SPD_RS08480	HP	-1.02696	0.490742	-2.03773	4.98412e-26	0.736411	hypothetical protein;
SPD_0247	SPD_0247	-1.02577	0.491149	-2.03604	1.42204e-30	5.01329e-25	6-phospho-beta-glucosidase;
SPD_1770	HP	-1.00938	0.49676	-2.01304	9.73175e-06	9.44721e-05	hypothetical protein;
SPD_2040	SPD_2040	-1.00191	0.499337	-2.00265	0.00296435	0.77588	transposase;
SPD_0116	HP	-1.00071	0.499754	-2.00099	0.00682553	0.448017	hypothetical protein;
SPD_1828	ABC-ATPB	-0.994621	0.501868	-1.99256	0.000214334	0.0454867	ABC transporter ATP-binding protein;
SPD_1317	HP	-0.994468	0.501921	-1.99235	9.59747e-06	0.275128	hypothetical protein;
SPD_0419	dinP	0.990307	1.98661	1.98661	1.63897e-29	0.214245	DNA polymerase IV;
SPD_1002	PulA	0.99461	1.99254	1.99254	3.81343e-97	0.402803	type I pullulanase;
SPD_RS06910	SPD_RS06910	1.00235	2.00326	2.00326	0.312307	0.362193	transposase;
SPD_1043	rdpR	1.00339	2.0047	2.0047	5.41898e-95	1.62236e-35	ribonucleoside-diphosphate reductase;
SPD_RS04190	SPD_RS04190	1.01143	2.01591	2.01591	2.93203e-06	0.863114	chlorohydrolase;
SPD_0191	HP	1.01485	2.0207	2.0207	7.04475e-57	1.06594e-28	phosphoribulokinase;
SPD_1308	alkR	1.02013	2.0281	2.0281	2.11743e-58	3.84592e-15	2,5-diketo-D-gluconic acid reductase;
SPD_0189	gnat	1.02172	2.03034	2.03034	2.63027e-38	7.00293e-33	GNAT family acetyltransferase;
SPD_1422	SPD_1422	1.03184	2.04463	2.04463	2.58374e-22	0.416305	membrane protein;
SPD_0536	fibB	1.04017	2.05647	2.05647	1.99817e-41	0.0226497	peptidoglycan branched peptide synthesis protein;
SPD_RS04020	SPD_RS04020	1.04458	2.06276	2.06276	2.42769e-15	0.722409	transposase;
SPD_0008	SPD_0008	1.04596	2.06474	2.06474	5.06468e-43	1.22721e-20	septum formation initiation protein;
SPD_0223	Fe-ABC-P	1.05195	2.07333	2.07333	2.50009e-06	0.588738	iron ABC transporter permease;
SPD_1089	coaC	1.05314	2.07504	2.07504	3.55322e-47	0.000409524	phosphopantothenoylcysteine decarboxylase;
SPD_0190	nrdG	1.06005	2.08501	2.08501	5.85442e-49	1.48318e-45	anaerobic ribonucleoside-triphosphate reductase activating protein;
SPD_0928	HP	1.06439	2.09128	2.09128	3.35279e-08	4.72268e-06	hypothetical protein;
SPD_1498	Oxi	1.07788	2.11093	2.11093	0.00472033	0.845618	oxidoreductase;
SPD_1614	PhouR	1.07992	2.11392	2.11392	0.0100055	0.774426	PhoU family transcriptional regulator;
SPD_0108	ABC-ATPB	1.1283	2.18601	2.18601	4.48972e-34	4.05267e-07	bacteriocin ABC transporter ATP-binding protein;
SPD_RS05480	HP	1.12879	2.18676	2.18676	3.33108e-43	0.104229	hypothetical protein;
SPD_0214	adk	1.14499	2.21144	2.21144	7.06788e-60	1.92123e-29	adenylate kinase;
SPD_1029	NorM	1.1588	2.23271	2.23271	1.17936e-105	2.7148e-05	multidrug resistance protein NorM;
SPD_RS04025	SPD_RS04025	1.16019	2.23487	2.23487	1.79257e-41	0.225509	ISL3 family transposase;
SPD_RS08815	SPD_RS08815	1.16673	2.24503	2.24503	7.26714e-08	0.024291	ISL3 family transposase;
SPD_1001	ligA	1.17629	2.25995	2.25995	1.01306e-110	0.0105875	DNA ligase (NAD(+)) LigA;
SPD_0009	HP	1.18231	2.2694	2.2694	4.32186e-13	2.02194e-05	hypothetical protein;
SPD_RS02385	HP	1.19262	2.28567	2.28567	2.35262e-10	0.020582	hypothetical protein;
SPD_1582	SPD1582	1.19355	2.28715	2.28715	1.36728e-10	0.379346	beta-fructofuranosidase; sucrose-6-phosphate hydrolase
SPD_1030	pyrC	1.20358	2.3031	2.3031	1.05082e-91	2.07662e-05	dihydroorotase;
SPD_1607	ABC-TP	1.20696	2.30851	2.30851	2.2956e-12	0.025995	ABC transporter permease;
SPD_0884	HP	1.2466	2.37281	2.37281	3.15157e-09	6.6376e-05	hypothetical protein;
SPD_RS06210	HP	1.25595	2.38824	2.38824	0.00542928	0.446063	hypothetical protein;
SPD_2018	SPD_2018	1.27304	2.4167	2.4167	4.55189e-77	3.00901e-13	isoprenylcysteine carboxyl methyltransferase;
SPD_1068	urdK	1.27623	2.42206	2.42206	6.90989e-75	0.000377976	uridine kinase;
SPD_RS00120	SPD_RS00120	1.28633	2.43906	2.43906	0.00477266	0.915791	transposase;
SPD_1629	xnp	1.2955	2.45461	2.45461	2.79161e-18	2.87796e-07	xanthine permease;
SPD_RS00130	SPD_RS00130	1.30144	2.46475	2.46475	0.0310974	0.629614	transposase;
SPD_0234	PTS-IIC	1.32012	2.49686	2.49686	1.60169e-56	0.252654	PTS cellobiose transporter subunit IIC;
SPD_1996	FucR/fcsR	1.32029	2.49717	2.49717	4.33324e-42	0.430963	DeoR family transcriptional regulator;
SPD_0842	GNAT-act	1.32344	2.50263	2.50263	2.60907e-54	1.13742e-05	N-acetyltransferase;
SPD_0553	HP	1.34206	2.53512	2.53512	4.63027e-05	0.164986	hypothetical protein;
SPD_1632	SPD_1632	1.34529	2.54081	2.54081	8.69198e-44	0.263008	thioesterase;
SPD_0233	PTS-IIB	1.38081	2.60415	2.60415	9.89746e-16	0.379635	PTS sugar transporter subunit IIB;
SPD_2017	cbpA	1.40133	2.64146	2.64146	2.52524e-122	9.21656e-31	choline-binding protein A;
SPD_1031	mutX	1.40191	2.64251	2.64251	1.12558e-110	0.0111082	8-oxo-dGTP diphosphatase;
SPD_0235	pfl	1.45921	2.74957	2.74957	1.06998e-101	0.00705878	glycyl radical enzyme;/puruvate formate lyase
SPD_0882	HP	1.49371	2.81613	2.81613	0.00284528	0.0939513	hypothetical protein;
SPD_1032	ung	1.51117	2.85041	2.85041	1.45659e-112	0.00752492	uracil-DNA glycosylase;
SPD_1585	yfiA	1.5261	2.88005	2.88005	9.84761e-16	0.602986	sugar ABC transporter substrate-binding protein;
SPD_0236	talC	1.56454	2.95782	2.95782	9.03209e-49	0.00226156	fructose-bisphosphate aldolase;/transaldolase
SPD_0237	gldA	1.5828	2.99551	2.99551	2.43058e-91	0.0018859	glycerol dehydrogenase;
SPD_1275	gntR	1.65839	3.15663	3.15663	3.9885e-08	0.235693	GntR family transcriptional regulator;
SPD_1936	malD	1.66658	3.17461	3.17461	1.88004e-156	1.76615e-23	maltodextrin ABC transporter permease;
SPD_0662	SPD_0662	1.69542	3.2387	3.2387	6.71413e-45	3.26598e-05	hydrolase; /endo-exo nuclease;
SPD_0453	hsdS	1.79228	3.46361	3.46361	1.2736e-153	0.0137986	type I restriction endonuclease subunit S;
SPD_0452	SPD_0452	1.80546	3.49541	3.49541	7.95596e-108	5.30091e-09	integrase;
SPD_0546	brnQ	2.05236	4.14783	4.14783	3.37714e-306	7.76109e-35	branched-chain amino acid ABC transporter substrate-binding protein;
SPD_1408	smt	2.10669	4.30701	4.30701	7.32932e-89	0.236476	SAM-dependent methyltransferase;
SPD_0661	PtsG	2.16693	4.49066	4.49066	0	2.23047e-26	PTS glucose transporter subunit IIABC;
SPD_1959	PTS-IIC/ulaA	2.27469	4.83895	4.83895	7.81428e-161	6.12152e-12	PTS ascorbate transporter subunit IIC;
SPD_1958	tko-N	2.32693	5.01736	5.01736	1.19133e-133	1.01576e-13	carbohydrate degradation protein;
SPD_1960	PTS-lac-IIB	2.38822	5.2351	5.2351	7.1498e-38	0.000971963	PTS lactose transporter subunit IIB;
SPD_0951	TR/SPD_0951	2.41217	5.32275	5.32275	7.74699e-05	0.820421	transcriptional regulator;
SPD_1957	tko-C	2.4159	5.33651	5.33651	3.29531e-177	1.25556e-21	transketolase;
SPD_1961	BglG	2.5195	5.73385	5.73385	1.24547e-275	3.64407e-05	transcription antiterminator BglG;
SPD_0311	dexB	2.70802	6.53425	6.53425	0	2.77185e-80	glucan 1,6-alpha-glucosidase;
SPD_0064	gntR	3.19522	9.15921	9.15921	0	0.362021	GntR family transcriptional regulator;
SPD_1033	HP	3.60153	12.1386	12.1386	0	0.00506257	hypothetical protein;
SPD_1215	amyA2	3.91422	15.0764	15.0764	0	1.54481e-08	alpha-amylase;
SPD_1034	SPD_1034/yjjG	3.94804	15.434	15.434	0	5.87159e-08	noncanonical pyrimidine nucleotidase, YjjG family;
Table-S2b. Up- and down-regulated genes found exclusively in the D39ΔStkP mutant strain.
GeneID- (ΔStkP)	Gene name	log2FoldChange(STK/WT)	linear fold	fold change	Pvalue	Padj	Product
SPD_1542	StkP	-11.4559	0.000355976	-2809.18	3.20291e-299	3.50129e-297	serine/threonine protein kinase;
SPD_0844	celb	-2.41243	0.187839	-5.3237	1.22464e-64	1.97177e-63	DNA internalization-related competence protein ComEC/Rec2;
SPD_2069	SpoJ	-2.23899	0.211834	-4.72067	3.13513e-254	2.50449e-252	chromosome segregation protein;
SPD_2009	HP	-2.19928	0.217746	-4.5925	1.99256e-56	2.79631e-55	hypothetical protein;
SPD_0702	CiaH	-1.95992	0.257043	-3.8904	3.35042e-212	2.10873e-210	two-component sensor histidine kinase;
SPD_0595	Hp	-1.91688	0.264826	-3.77606	1.30012e-20	7.20093e-20	lactococcin 972 family bacteriocin;
SPD_1994	fucA/FcsA	-1.89694	0.268512	-3.72423	8.49524e-31	6.58381e-30	fuculose phosphate aldolase;
SPD_2033	yfiA	-1.75313	0.296657	-3.3709	9.12243e-26	6.15172e-25	ribosomal subunit interface protein;
SPD_RS04350	SPD_RS4350	-1.69246	0.309399	-3.23208	0.0112242	0.0190307	AraC family transcriptional regulator;
SPD_2005	DltA	-1.67199	0.313821	-3.18653	6.87772e-176	3.4012e-174	D-alanine--poly(phosphoribitol) ligase;
SPD_2068	htrA	-1.61242	0.327049	-3.05764	2.21485e-109	6.13367e-108	serine protease;
SPD_0701	CiaR	-1.59691	0.330584	-3.02495	6.14055e-118	1.96214e-116	DNA-binding response regulator;
SPD_0537	SPD_0537	-1.57741	0.335084	-2.98433	1.00231e-98	2.39286e-97	peptidase;
SPD_0560	PTS-Fru-IIB	-1.56597	0.337752	-2.96076	2.35294e-26	1.63447e-25	PTS fructose transporter subunit IIB;
SPD_1981	HP	-1.53814	0.344329	-2.9042	3.22021e-06	8.42364e-06	hypothetical protein;
SPD_2004	DltB	-1.53757	0.344465	-2.90305	1.53841e-152	6.52099e-151	D-alanyl-lipoteichoic acid biosynthesis protein DltB;
SPD_1984	SPD_1984	-1.52499	0.347482	-2.87785	8.60036e-150	3.50254e-148	protease;
SPD_0080	SPD_0080	-1.51815	0.349132	-2.86424	3.83341e-35	3.26311e-34	YSIRK signal domain/LPXTG anchor domain surface protein;
SPD_1915	HP	-1.49167	0.355601	-2.81214	0.00185531	0.00350955	hypothetical protein;
SPD_1793	yfiA	-1.46623	0.361927	-2.76299	1.9856e-89	4.20826e-88	universal stress protein UspA;
SPD_0559	PTS-Fru-IIA	-1.44627	0.36697	-2.72502	3.68881e-36	3.20571e-35	PTS fructose transporter subunit IIA;
SPD_RS00715	HP	-1.43849	0.368953	-2.71037	0.0269538	0.0433306	hypothetical protein;
SPD_1633	galT	-1.38509	0.382865	-2.61189	8.18297e-46	9.33848e-45	galactose-1-phosphate uridylyltransferase;
SPD_0657	acuB	-1.36431	0.388419	-2.57454	1.60986e-29	1.22032e-28	acetoin utilization protein AcuB;
SPD_2028	cbpD	-1.36181	0.389095	-2.57007	1.03642e-13	4.36643e-13	choline-binding protein D;
SPD_0149	HP	-1.35027	0.392218	-2.5496	0.00333966	0.00614935	hypothetical protein;
SPD_0596	HP	-1.34028	0.394943	-2.53201	5.07539e-43	5.46196e-42	hypothetical protein;
SPD_0865	coiA	-1.32354	0.399552	-2.5028	0.00585001	0.010332	competence protein CoiA;
SPD_1992	PTS-Man-IIA	-1.30992	0.403344	-2.47927	6.4465e-08	1.92653e-07	PTS mannose transporter subunit IIA;
SPD_2002	DltD	-1.27974	0.411869	-2.42796	4.52307e-123	1.49118e-121	D-alanyl-lipoteichoic acid biosynthesis protein DltD;
SPD_1073	SPD_1073	-1.26282	0.41673	-2.39964	6.55142e-18	3.23984e-17	O-acetylhomoserine aminocarboxypropyltransferase;
SPD_0843	celA	-1.26258	0.416799	-2.39924	8.55467e-08	2.52746e-07	competence protein CelA;
SPD_1648	galE	-1.25954	0.417677	-2.3942	0.000179336	0.000397525	UDP-glucose 4-epimerase GalE;
SPD_1844	kgpD	-1.19243	0.437565	-2.28537	0.0168983	0.0280783	3-keto-L-gulonate-6-phosphate decarboxylase;
SPD_2003	DltC	-1.18583	0.439572	-2.27494	1.28239e-64	2.04886e-63	D-alanine--poly(phosphoribitol) ligase subunit 2;
SPD_0445	pgk	-1.17603	0.442567	-2.25954	1.66037e-85	3.34815e-84	phosphoglycerate kinase;
SPD_0098	glt	-1.15595	0.44877	-2.22831	7.55519e-50	9.39649e-49	glycosyl transferase;
SPD_0561	PTS-Fru-IIC	-1.13934	0.453966	-2.20281	2.37503e-74	4.14532e-73	PTS galactitol transporter subunit IIC;
SPD_1840	a6pL	-1.12083	0.459831	-2.17471	7.27942e-05	0.000166696	L-ascorbate-6-phosphate lactonase;
SPD_RS10410	HP	-1.10828	0.463847	-2.15589	7.87765e-05	0.000179999	hypothetical protein;
SPD_1517	HP	-1.09306	0.468765	-2.13326	1.39778e-11	5.33125e-11	hypothetical protein;
SPD_0442	pyrG	-1.08459	0.471526	-2.12077	1.43736e-67	2.36937e-66	CTP synthetase;
SPD_0052	SPD_0052	-1.05418	0.481571	-2.07654	1.79294e-12	7.10675e-12	phosphoribosylformylglycinamidine synthase;
SPD_0055	purN	-1.04366	0.485095	-2.06145	0.0009384	0.00186156	phosphoribosylglycinamide formyltransferase;
SPD_RS00760	HP	-1.03834	0.486888	-2.05386	0.00366479	0.00668872	hypothetical protein;
SPD_0637	SPD_0637	-1.03243	0.488888	-2.04546	1.59632e-24	1.04592e-23	lactoylglutathione lyase;
SPD_0054	purM	-1.02248	0.492271	-2.0314	2.0354e-05	4.87042e-05	phosphoribosylformylglycinamidine cyclo-ligase;
SPD_1710	GroES	-1.01642	0.49434	-2.0229	1.25382e-34	1.03753e-33	co-chaperone GroES;
SPD_1709	GroEL	-1.01431	0.495065	-2.01994	2.45036e-87	5.039e-86	molecular chaperone GroEL;
SPD_1382	gst	-0.985112	0.505187	-1.97947	7.99666e-49	9.65643e-48	glutathione S-transferase;
SPD_RS00755	SPD_RS00755	-0.978961	0.507345	-1.97105	0.000569896	0.00117428	ISL3 family transposase;
SPD_0099	SPD_0099	-0.964655	0.512401	-1.9516	1.80573e-77	3.31902e-76	short-chain dehydrogenase;
SPD_1014	SPD_1014	0.964179	1.95095	1.95095	3.93964e-22	2.31148e-21	transposase;
SPD_0896	mscL	0.964819	1.95182	1.95182	1.93985e-19	1.02521e-18	large conductance mechanosensitive channel protein MscL;
SPD_0901	dapA	0.971781	1.96126	1.96126	2.16814e-44	2.38266e-43	4-hydroxy-tetrahydrodipicolinate synthase;
SPD_1586	lacI2	0.97761	1.9692	1.9692	2.12473e-24	1.36627e-23	LacI family transcriptional regulator;
SPD_2015	hslO	0.978498	1.97041	1.97041	1.02981e-40	1.05887e-39	molecular chaperone Hsp33;
SPD_1569	SPD_1569	0.979937	1.97238	1.97238	1.21949e-34	1.01315e-33	aquaporin;
SPD_1411	SPD_1411	0.98209	1.97533	1.97533	4.67006e-49	5.70572e-48	isochorismatase;
SPD_0902	trmE	0.984726	1.97894	1.97894	5.37743e-39	5.19485e-38	tRNA uridine-5-carboxymethylaminomethyl(34) synthesis GTPase MnmE;
SPD_0785	HP	0.985663	1.98022	1.98022	1.86588e-26	1.30926e-25	hypothetical protein;
SPD_0188	HP	0.987008	1.98207	1.98207	1.58713e-13	6.6461e-13	hypothetical protein;
SPD_1134	PyrR	0.994855	1.99288	1.99288	1.41421e-17	6.87895e-17	bifunctional protein PyrR;
SPD_0897	gtrA	0.997515	1.99656	1.99656	0.000306014	0.000651221	sugar translocase;
SPD_0933	HP	0.99913	1.99879	1.99879	3.70183e-13	1.52554e-12	hypothetical protein;
SPD_RS06645	tIr	1.00252	2.00349	2.00349	1.69961e-13	7.10279e-13	type II restriction endonuclease;
SPD_2014	HP	1.00994	2.01383	2.01383	4.30028e-23	2.61926e-22	hypothetical protein;
SPD_0030	cdt	1.01494	2.02081	2.02081	1.98656e-38	1.87549e-37	carbonate dehydratase;
SPD_1898	HP	1.0162	2.02258	2.02258	0.00622746	0.0109614	hypothetical protein;
SPD_0623	thiM	1.02208	2.03084	2.03084	4.33995e-18	2.16165e-17	hydroxyethylthiazole kinase;
SPD_0887	AA-P	1.02555	2.03574	2.03574	5.48443e-52	7.07525e-51	amino acid permease;
SPD_1745	tcp	1.03497	2.04907	2.04907	9.16863e-15	3.98394e-14	transcriptional regulator;
SPD_1108	ipmD	1.03519	2.04938	2.04938	3.74181e-23	2.2858e-22	3-isopropylmalate dehydrogenase;
SPD_0778	SPD_0778	1.03542	2.04971	2.04971	9.95679e-09	3.1145e-08	esterase;
SPD_0954	ABC-SBP	1.0378	2.0531	2.0531	3.69915e-45	4.19843e-44	peptide ABC transporter substrate-binding protein;
SPD_1464	SPD_1464	1.03931	2.05525	2.05525	7.70387e-29	5.69429e-28	2-Cys peroxiredoxin;
SPD_1195	hom	1.04824	2.06801	2.06801	8.04554e-45	8.98418e-44	homoserine dehydrogenase;
SPD_1492	bga	1.08322	2.11876	2.11876	2.79534e-16	1.29596e-15	beta-galactosidase subunit beta;
SPD_0900	asd	1.08444	2.12055	2.12055	3.69227e-54	5.01231e-53	aspartate-semialdehyde dehydrogenase;
SPD_1378	YaaA	1.09656	2.13844	2.13844	3.49652e-24	2.22769e-23	peroxide stress protein YaaA;
SPD_1904	argR	1.1018	2.14622	2.14622	1.86195e-24	1.20476e-23	arginine repressor;
SPD_0800	SPD_0800	1.1153	2.1664	2.1664	6.7311e-09	2.15416e-08	glycosyl transferase 2 family protein;
SPD_0762	ABC-ATPB	1.12348	2.17872	2.17872	1.09875e-52	1.43529e-51	ABC transporter ATP-binding protein;
SPD_1548	gmk	1.1396	2.2032	2.2032	4.281e-52	5.55727e-51	guanylate kinase;
SPD_1631	yfiA	1.15938	2.23362	2.23362	2.28816e-17	1.10523e-16	type-2 restriction enzyme DpnI;
SPD_0409	ilvA	1.15968	2.23408	2.23408	1.52231e-35	1.31197e-34	threonine dehydratase;
SPD_1121	SPD_1121	1.16656	2.24476	2.24476	2.06304e-41	2.17509e-40	membrane protein;
SPD_0917	HP	1.17564	2.25893	2.25893	2.60371e-36	2.29149e-35	iron ABC transporter;
SPD_0081	RR/SPD_0081	1.18596	2.27515	2.27515	3.39094e-36	2.95923e-35	DNA-binding response regulator;
SPD_0861	secG	1.2095	2.31257	2.31257	9.27208e-41	9.58115e-40	preprotein translocase subunit SecG;
SPD_0780	SPD_0779	1.21129	2.31544	2.31544	3.74586e-08	1.13413e-07	esterase;
SPD_1899	ggh	1.21333	2.31871	2.31871	2.87107e-30	2.19236e-29	gamma-glutamyl hydrolase;
SPD_1086	mut/Y	1.23237	2.34953	2.34953	3.33455e-56	4.61723e-55	A/G-specific adenine glycosylase;
SPD_0279	celB	1.25759	2.39096	2.39096	7.13833e-24	4.49282e-23	PTS cellbiose transporter subunit IIC;
SPD_RS10320	PTS-IIC	1.26014	2.39519	2.39519	5.20568e-59	7.56097e-58	PTS ascorbate transporter subunit IIC;
SPD_0881	SPD_0881	1.28981	2.44496	2.44496	1.73795e-12	6.90196e-12	transposase;
SPD_RS00680	HP	1.30681	2.47393	2.47393	0.00487294	0.00873261	hypothetical protein;
SPD_0406	ilvC	1.31466	2.48744	2.48744	1.06938e-103	2.67604e-102	ketol-acid reductoisomerase;
SPD_0915	PiuB	1.31544	2.48878	2.48878	4.39032e-46	5.12286e-45	hypothetical protein;
SPD_1414	SPD_1414	1.33862	2.52909	2.52909	2.36395e-20	1.28869e-19	oxalate:formate antiporter;
SPD_0622	TENA-THI-4	1.34227	2.53551	2.53551	4.78322e-34	3.94236e-33	transcriptional regulator;
SPD_0407	HP	1.35517	2.55827	2.55827	9.57846e-37	8.5752e-36	hypothetical protein;
SPD_0688	eff-ABC	1.36258	2.57145	2.57145	1.0506e-104	2.69395e-103	membrane protein;
SPD_1330	AA-ABC-TP	1.36274	2.57173	2.57173	1.27716e-69	2.13924e-68	amino acid ABC transporter permease;
SPD_0408	HP	1.36506	2.57587	2.57587	6.30233e-45	7.1141e-44	hypothetical protein;
SPD_RS04880	TR	1.36604	2.57762	2.57762	5.16391e-13	2.11131e-12	transcriptional regulator;
SPD_1962	SPD_1962	1.36845	2.58193	2.58193	2.32535e-91	5.08395e-90	membrane protein;
SPD_0268	manZ	1.38086	2.60424	2.60424	6.13226e-16	2.79927e-15	CAAX protease family protein;
SPD_1329	AA-ABC-ATPB	1.40474	2.64771	2.64771	5.55847e-89	1.15449e-87	amino acid ABC transporter ATP-binding protein;
SPD_0687	ABC-ATPB	1.4087	2.65498	2.65498	8.35323e-81	1.62146e-79	ABC transporter ATP-binding protein;
SPD_0095	HP	1.41195	2.66097	2.66097	2.48434e-108	6.70127e-107	membrane protein;
SPD_1041	NrdH	1.41649	2.66935	2.66935	2.67212e-56	3.72483e-55	NrdH-redoxin;
SPD_0745	SPD_0745	1.42483	2.68483	2.68483	5.57885e-78	1.03458e-76	glycerol-3-phosphate acyltransferase;
SPD_0916	PiuC	1.43409	2.70212	2.70212	2.63753e-103	6.5216e-102	iron ABC transporter;
SPD_1107	guaC	1.44506	2.72274	2.72274	3.55626e-91	7.69411e-90	guanosine monophosphate reductase;
SPD_1262	araC	1.44874	2.72969	2.72969	1.42763e-37	1.31203e-36	AraC family transcriptional regulator;
SPD_0404	ilvB	1.45361	2.73893	2.73893	9.1557e-112	2.756e-110	acetolactate synthase;
SPD_1328	aatB	1.45714	2.74564	2.74564	1.42593e-117	4.48735e-116	glutamine ABC transporter substrate-binding protein;
SPD_0686	SPD_0686	1.46149	2.75393	2.75393	1.55631e-105	4.04057e-104	transporter;
SPD_1829	gntR/bguR	1.46602	2.76259	2.76259	3.32388e-41	3.45185e-40	GntR family transcriptional regulator; cellobiose regulator;
SPD_0096	padR	1.4673	2.76504	2.76504	1.636e-92	3.65372e-91	PadR family transcriptional regulator;
SPD_0892	SPD_0892	1.48602	2.80114	2.80114	1.3521e-06	3.66142e-06	pneumococcal histidine triad protein E;
SPD_0405	ilvN	1.49882	2.82611	2.82611	2.89711e-77	5.27833e-76	acetolactate synthase small subunit;
SPD_1526	SPD_1526	1.52401	2.87589	2.87589	1.2436e-110	3.58745e-109	membrane protein;
SPD_0378	SPD_0378	1.53783	2.90357	2.90357	5.48643e-133	1.96471e-131	trans-2-decenoyl-ACP isomerase;enoyl-CoA hydratase
SPD_0249	SPD_0249	1.57152	2.97218	2.97218	4.1794e-61	6.20044e-60	N5,N10-methylene tetrahydromethanopterin reductase;
SPD_1524	gntR	1.57834	2.98625	2.98625	2.07691e-115	6.43844e-114	GntR family transcriptional regulator;
SPD_RS07135	ABC	1.58118	2.99215	2.99215	6.99879e-10	2.40273e-09	ABC transporter;
SPD_0334	aliA	1.59421	3.01929	3.01929	1.3058e-169	6.16396e-168	peptide ABC transporter substrate-binding protein;
SPD_1354	HP	1.63124	3.0978	3.0978	5.20824e-05	0.000120597	hypothetical protein;
SPD_0891	HP	1.69283	3.23291	3.23291	0.00304316	0.00563841	hypothetical protein;
SPD_0231	TR/SPD_0231	1.70004	3.24911	3.24911	2.67596e-26	1.85266e-25	DNA-binding transcriptional regulator;
SPD_0094	HP	1.72885	3.31463	3.31463	2.3748e-177	1.23312e-175	hypothetical protein;
SPD_1525	MD-ABC-ATPB	1.77746	3.42823	3.42823	6.8e-173	3.28456e-171	multidrug ABC transporter ATP-binding protein;
SPD_1357	aliB	1.7784	3.43045	3.43045	4.70203e-153	2.03461e-151	oligopeptide-binding protein AliB;
SPD_0288	SPD_0288	1.79917	3.48021	3.48021	0.00113062	0.00221121	transposase;
SPD_1355	MD_ABC-P	1.8153	3.51933	3.51933	3.98594e-15	1.75027e-14	multidrug ABC transporter permease;
SPD_1356	ABC	1.8207	3.53252	3.53252	1.17905e-21	6.84046e-21	ABC transporter;
SPD_0889	HP	1.90162	3.73632	3.73632	7.84069e-185	4.28555e-183	hypothetical protein;
SPD_0267	SPD_0267	1.96363	3.90042	3.90042	1.44844e-81	2.83812e-80	NCS2 family permease/xanthine uracil permease;
SPD_1587	ast	2.03539	4.09935	4.09935	4.1046e-53	5.43009e-52	aspartate aminotransferase;
SPD_0888	lmb	2.18492	4.54701	4.54701	2.86063e-236	2.0488e-234	adhesion protein;
SPD_0280	celR	2.19404	4.57585	4.57585	2.50885e-168	1.15797e-166	PTS sugar transporter subunit IIBC;
SPD_0926	SPD_0926	2.23242	4.6992	4.6992	1.30675e-79	2.46738e-78	lipid kinase;
SPD_1864	sodA	2.57471	5.9575	5.9575	2.57345e-32	2.0401e-31	superoxide dismutase;
SPD_0281	celC	3.03408	8.19122	8.19122	6.68978e-63	1.03692e-61	PTS cellobiose transporter subunit IIA;
SPD_0277	celA	3.07551	8.42986	8.42986	0	0	6-phospho-beta-glucosidase;
SPD_0282	HP	3.11565	8.6677	8.6677	6.6739e-110	1.8732e-108	hypothetical protein;
SPD_0278	HP	3.3477	10.1803	10.1803	2.29887e-24	1.47369e-23	membrane protein;
