# Supplementary material for: StkP- and PhpP-Mediated Posttranslational Modifications Modulate the S. pneumoniae Metabolism, Polysaccharide Capsule, and Virulence
Source: Infect Immun. 2023 Mar 6;91(4):e00296-22. doi: 10.1128/iai.00296-22 (PMC10112228; doi:10.1128/iai.00296-22)
Supplement: Supplemental file 3 — Table S3. Download iai.00296-22-s0003.xlsx, XLSX file, 0.04 MB [file iai.00296-22-s0003.xlsx]

## Sheet: Sheet1
Table-S3. Shared Up- and down-regulated genes in the D39ΔStkP and D39ΔPhpP mutant strains
GeneID- (ΔPhpP)and StkP	Gene name	log2FoldChange(STK/WT)	linear fold	fold change	Pvalue	Padj	GeneID- (ΔStkP)	log2FoldChange(STK/WT)	linear fold	fold change	Pvalue	Padj	Product
SPD_0475	ABC-ATPB	-5.9833	0.0158069	-63.2635	0	0	SPD_0475	-5.48924	0.0222625	-44.9187	0	0	ABC transporter ATP-binding protein;
SPD_RS10805	HP	-5.95129	0.0161616	-61.875	8.96628e-296	0	SPD_RS10805	-3.46398	0.0906228	-11.0347	4.12802e-265	3.57246e-263	hypothetical protein;
SPD_0474	HP	-5.90356	0.0167052	-59.8616	0	0	SPD_0474	-4.78203	0.0363468	-27.5127	0	0	hypothetical protein;
SPD_0473	blpY	-5.82617	0.0176257	-56.7353	0	0	SPD_0473	-3.7984	0.0718731	-13.9134	0	0	CAAX protease family protein;
SPD_0466	HP	-5.81128	0.0178086	-56.1527	0	0	SPD_0466	-4.97292	0.0318422	-31.4049	0	0	hypothetical protein;
SPD_2065	ComC1	-5.79821	0.0179707	-55.6462	2.05755e-85	8.3466e-186	SPD_2065	-5.0911	0.0293377	-34.0858	2.79328e-89	5.86024e-88	Competence-stimulating peptide type 1;
SPD_RS10800	SPD_RS10800	-5.69078	0.01936	-51.6529	3.63172e-216	0	SPD_RS10800	-3.03563	0.121951	-8.20002	4.87184e-160	2.19974e-158	membrane protein;
SPD_RS10810	SPD_RS10810	-5.46797	0.0225932	-44.2612	0	0	SPD_RS10810	-3.29026	0.102219	-9.78291	0	0	membrane protein;
SPD_1969	SPD_1969	-5.41651	0.0234135	-42.7103	0	5.80884e-113	SPD_1969	-1.28168	0.411317	-2.43121	4.65132e-57	6.57197e-56	N-acetyl-beta-D-glucosaminidase;
SPD_0088	ABC-TP	-5.38056	0.0240043	-41.6592	0	4.58864e-300	SPD_0088	-2.17514	0.221421	-4.51628	2.81727e-111	8.2415e-110	sugar ABC transporter permease;
SPD_1971	SPD_1971	-5.26519	0.0260029	-38.4573	0	7.33177e-243	SPD_1971	-1.29665	0.407069	-2.45658	4.23235e-104	1.07202e-102	alpha-mannosidase;
SPD_1972	SPD_1972	-5.19238	0.0273489	-36.5646	0	0	SPD_1972	-1.66178	0.31605	-3.16406	6.18825e-130	2.17848e-128	glycosyl hydrolase;
SPD_RS02520	HP	-5.17534	0.0276738	-36.1353	0	0	SPD_RS02520	-2.42338	0.18642	-5.36424	1.69999e-129	5.78832e-128	hypothetical protein;
SPD_0089	ABC-TP	-5.02997	0.0306074	-32.6718	1.0515e-280	0	SPD_0089	-2.63523	0.16096	-6.21272	6.54186e-147	2.51619e-145	ABC transporter permease;
SPD_1970	SPD_1970	-5.00549	0.0311313	-32.122	2.02497e-209	1.78062e-70	SPD_1970	-1.31334	0.402389	-2.48516	1.44293e-39	1.44084e-38	ROK family transcriptional regulator;
SPD_0090	ABC-TBP	-4.83621	0.035007	-28.5657	0	1.37887e-225	SPD_0090	-1.63521	0.321923	-3.10634	3.49537e-100	8.54105e-99	sugar ABC transporter substrate-binding protein;
SPD_2064	ComD	-4.67395	0.0391744	-25.5269	0	0	SPD_2064	-4.96762	0.0319593	-31.2898	0	0	histidine kinase;
SPD_0063	strH	-4.42426	0.0465762	-21.4702	0	4.85452e-96	SPD_0063	-1.00184	0.499364	-2.00255	3.0589e-50	3.82731e-49	beta-N-acetylhexosaminidase;
SPD_0049	com A	-4.41964	0.0467258	-21.4015	0	0	SPD_0049	-4.59963	0.0412451	-24.2453	0	0	bacteriocin cleavage/export ABC transporter;
SPD_0050	comB	-4.39178	0.0476368	-20.9922	0	0	SPD_0050	-4.87581	0.0340593	-29.3605	0	0	transporter ComB;
SPD_2063	RR/SPD_2063	-4.22038	0.0536461	-18.6407	0	0	SPD_2063	-4.40758	0.0471181	-21.2233	0	0	DNA-binding response regulator;
SPD_0023	Spd_0023/HP	-4.10781	0.0579997	-17.2415	6.7521e-84	1.23734e-140	SPD_0023	-4.83916	0.0349355	-28.6242	9.62583e-76	1.69431e-74	hypothetical protein;
SPD_RS00470	HP	-4.07932	0.0591563	-16.9044	8.41687e-08	7.33442e-06	SPD_RS00470	-2.09566	0.233961	-4.27422	5.64431e-05	0.000130403	hypothetical protein;
SPD_1859	HP	-3.92585	0.0657963	-15.1984	4.60612e-78	5.23052e-130	SPD_1859	-5.46501	0.0226396	-44.1705	1.12032e-63	1.7628e-62	hypothetical protein;
SPD_1857	HP	-3.88552	0.0676614	-14.7795	3.98739e-149	2.85966e-85	SPD_1857	-5.30723	0.025256	-39.5946	4.77107e-46	5.53604e-45	hypothetical protein;
SPD_1856	SPD_1856	-3.88391	0.0677369	-14.763	1.93707e-46	6.24521e-77	SPD_1856	-5.76832	0.0183469	-54.5052	3.29699e-42	3.52982e-41	S-adenosylmethionine-dependent methyltransferase;
SPD_0066	PTS-Man-IIAB	-3.86349	0.0687029	-14.5554	0	3.61211e-155	SPD_0066	-1.54639	0.342365	-2.92086	3.41663e-80	6.57069e-79	PTS mannose transporter subunit IIAB;
SPD_1862	cglB	-3.83232	0.070203	-14.2444	3.35705e-215	0	SPD_1862	-5.53051	0.0216347	-46.2221	1.82629e-186	1.05367e-184	competence protein CglB;
SPD_1300	apbE	-3.80727	0.0714326	-13.9992	0	0	SPD_1300	-2.08222	0.236151	-4.23459	8.41865e-279	7.94797e-277	thiamine biosynthesis protein ApbE;
SPD_1861	comGC	-3.79221	0.0721822	-13.8538	2.42555e-86	6.28957e-139	SPD_1861	-5.22662	0.0267073	-37.4429	2.74554e-73	4.75207e-72	competence protein ComGC;
SPD_1863	cglA	-3.7906	0.0722629	-13.8384	1.50147e-216	0	SPD_1863	-5.74504	0.0186454	-53.6325	1.05046e-182	5.59437e-181	competence protein CglA;
SPD_1858	ComgGF	-3.76603	0.0735041	-13.6047	3.63734e-140	0	SPD_1858	-5.36376	0.0242855	-41.1768	2.28548e-123	7.65636e-122	competence protein ComGF;
SPD_RS08070	HP	-3.72561	0.0755927	-13.2288	1.79916e-218	0	SPD_RS08070	-3.81742	0.0709322	-14.098	7.39485e-213	4.79972e-211	hypothetical protein;
SPD_1301	fmnR	-3.71507	0.0761471	-13.1325	0	1.9293e-267	SPD_1301	-1.54733	0.342142	-2.92277	6.44035e-108	1.71495e-106	NAD(P)H-dependent oxidoreductase;
SPD_1860	cglD	-3.70671	0.0765896	-13.0566	3.30216e-131	7.73987e-214	SPD_1860	-6.24315	0.0132016	-75.7487	3.45917e-95	7.983e-94	competence protein CglD;
SPD_RS00250	SPD_RS00250	-3.6928	0.0773315	-12.9313	4.37246e-170	0	SPD_RS00250	-4.00035	0.0624849	-16.0039	2.23958e-152	9.3032e-151	ISL3 family transposase;
SPD_0067	PTS-IIC	-3.68315	0.0778504	-12.8451	0	2.76345e-78	SPD_0067	-1.15661	0.448566	-2.22933	4.4492e-43	4.83821e-42	PTS fructose transporter subunit IIC;
SPD_1855	SPD_1855	-3.6027	0.0823152	-12.1484	1.77417e-115	1.17341e-142	SPD_1855	-6.56289	0.0105773	-94.5423	7.47541e-76	1.33849e-74	S-adenosylmethionine-dependent methyltransferase;
SPD_0065	bgaC	-3.555	0.0850824	-11.7533	0	0	SPD_0065	-1.93798	0.260982	-3.83168	1.47726e-211	9.02434e-210	beta-galactosidase;
SPD_1302	oxr	-3.52518	0.0868591	-11.5129	0	1.57882e-104	SPD_1302	-1.07604	0.474328	-2.10825	1.50584e-53	2.00488e-52	oxidoreductase;
SPD_RS00255	SPD_RS00255	-3.47316	0.090048	-11.1052	4.34477e-26	2.33194e-45	SPD_RS00255	-4.25964	0.052206	-19.1549	8.6976e-27	6.14453e-26	ISL3 family transposase;
SPD_RS02515	SPD_RS02515	-3.44375	0.0919026	-10.8811	0	0	SPD_RS02515	-1.88253	0.271208	-3.6872	1.3617e-129	4.71376e-128	peptidase C39;
SPD_1834	acd	-3.18077	0.110279	-9.06793	0	0	SPD_1834	-2.40785	0.188436	-5.30683	0	0	bifunctional acetaldehyde-CoA/alcohol dehydrogenase;
SPD_0046	blpU	-3.16173	0.111744	-8.94902	0	0	SPD_0046	-2.6999	0.153904	-6.49757	1.35035e-271	1.21943e-269	bacteriocin;
SPD_0265	ald-Zn	-3.14691	0.112898	-8.85759	0	0	SPD_0265	-2.9605	0.12847	-7.78394	0	0	zinc-dependent alcohol dehydrogenase;
SPD_0047	HP	-3.00265	0.12477	-8.01473	1.39646e-40	2.4121e-84	SPD_0047	-3.40602	0.0943377	-10.6002	4.83412e-46	5.57803e-45	hypothetical protein;
SPD_0132	blp/HP	-2.88138	0.135712	-7.36856	1.29302e-20	3.72309e-38	SPD_0132	-4.82164	0.0353623	-28.2787	8.32962e-24	5.21103e-23	bacteriocin;
SPD_0391	HP	-2.87233	0.136566	-7.32248	4.71051e-90	0	SPD_0391	-4.7883	0.0361892	-27.6326	4.25148e-121	1.37974e-119	hypothetical protein;
SPD_1744	HP	-2.86352	0.137403	-7.27788	9.77843e-83	1.22916e-167	SPD_1744	-3.46179	0.0907609	-11.018	3.65512e-83	7.29969e-82	hypothetical protein;
SPD_RS04340	HP	-2.78056	0.145535	-6.87119	1.60443e-99	4.65218e-246	SPD_RS04340	-3.15572	0.112211	-8.91181	1.1119e-107	2.92331e-106	hypothetical protein;
SPD_0467	blpS	-2.73908	0.14978	-6.67645	2.82489e-187	5.88865e-305	SPD_0467	-2.06226	0.23944	-4.17641	5.81114e-115	1.77496e-113	LytR family transcriptional regulator;
SPD_1497	nanE	-2.66818	0.157325	-6.35627	1.03934e-138	2.21768e-303	SPD_1497	-2.53804	0.172176	-5.808	1.61648e-111	4.79632e-110	N-acetylmannosamine-6-phosphate 2-epimerase;
SPD_1294	HP	-2.66663	0.157494	-6.34943	0	6.31605e-142	SPD_1294	-1.0773	0.473915	-2.11008	8.23746e-76	1.46233e-74	hypothetical protein;
SPD_1966	SPD_1966	-2.58601	0.166545	-6.00437	1.84083e-11	9.83609e-06	SPD_1966	-1.25146	0.420022	-2.38083	7.84551e-05	0.000179462	transposase;
SPD_0468	blpR	-2.58	0.167241	-5.9794	0	0	SPD_0468	-2.07475	0.237376	-4.21272	1.56186e-236	1.15856e-234	DNA-binding response regulator;
SPD_1047	lacE-2	-2.53599	0.172421	-5.79975	1.01643e-137	2.87087e-279	SPD_1047	-2.26593	0.207916	-4.80963	1.4573e-108	3.98264e-107	PTS lactose transporter subunit IIBC;
SPD_1295	hly	-2.49923	0.176871	-5.65383	0	0	SPD_1295	-1.37922	0.384426	-2.60128	2.07623e-139	7.5655e-138	hemolysin;
SPD_1968	HP	-2.48773	0.178286	-5.60895	3.75146e-08	0.000194124	SPD_1968	-1.19418	0.437034	-2.28815	0.0011748	0.00228685	hypothetical protein;
SPD_0817	CAAX	-2.47935	0.179325	-5.57647	2.13314e-203	0	SPD_0817	-2.83783	0.139871	-7.14942	2.55586e-240	1.96612e-238	CAAX protease family protein;
SPD_0472	blpA	-2.46782	0.180763	-5.53209	0	0	SPD_0472	-1.96377	0.256357	-3.90081	5.66875e-185	3.18216e-183	bacteriocin cleavage/export ABC transporter;
SPD_1496	nanP	-2.37874	0.192277	-5.20082	3.00734e-297	2.05685e-169	SPD_1496	-1.34407	0.393908	-2.53866	6.58557e-86	1.341e-84	PTS glucose transporter subunit IIBC;
SPD_0470	blpC	-2.35786	0.195081	-5.12609	6.55006e-55	1.12232e-62	SPD_0470	-1.97513	0.254346	-3.93165	5.20884e-37	4.74507e-36	bacteriocin;
SPD_1593	SPD_1593	-2.31276	0.201276	-4.96831	1.52795e-31	4.1588e-20	SPD_1593	-1.3129	0.40251	-2.48441	2.40891e-14	1.03374e-13	prepilin peptidase;
SPD_0360	mtlA/PTS-IIC	-2.3044	0.202445	-4.9396	1.11767e-27	7.49025e-15	SPD_0360	-1.27701	0.412649	-2.42337	4.24066e-11	1.56723e-10	pts system mannitol-specific eiicb component;
SPD_1505	HP	-2.28238	0.205558	-4.8648	6.82006e-16	1.59279e-23	SPD_1505	-2.44415	0.183754	-5.44205	1.05064e-15	4.74389e-15	hypothetical protein;
SPD_0617	AA-ABC-TP	-2.2685	0.207546	-4.81821	1.23803e-35	1.06735e-18	SPD_0617	-1.19398	0.437094	-2.28784	7.56874e-13	3.07037e-12	amino acid ABC transporter permease;
SPD_0469	blpH	-2.2663	0.207862	-4.81088	0	0	SPD_0469	-1.99216	0.251362	-3.97832	6.57146e-232	4.54964e-230	histidine kinase;
SPD_1046	lacG-2	-2.22846	0.213386	-4.68635	2.13524e-53	1.69764e-54	SPD_1046	-1.77909	0.291367	-3.4321	7.49778e-34	6.13106e-33	6-phospho-beta-galactosidase;
SPD_0471	blpB	-2.19177	0.218883	-4.56866	0	0	SPD_0471	-1.85465	0.2765	-3.61664	3.08106e-201	1.82839e-199	bacteriocin ABC transporter ATP-binding protein;
SPD_1048	lacF-2	-2.16115	0.223577	-4.47272	2.29585e-27	2.7614e-46	SPD_1048	-2.36266	0.194432	-5.14319	2.9516e-27	2.12127e-26	PTS lactose transporter subunit IIA;
SPD_1075	fnt	-2.14057	0.226791	-4.40935	3.56134e-143	0	SPD_1075	-2.6685	0.157291	-6.35766	5.76236e-157	2.54647e-155	formate/nitrite transporter;
SPD_0618	AA-ABC-TP	-2.13102	0.228297	-4.38027	8.34827e-36	1.19328e-25	SPD_0618	-1.39652	0.379844	-2.63266	6.66059e-18	3.28599e-17	polar amino acid ABC transporter permease;
SPD_0133	blp/HP	-2.08694	0.235379	-4.24847	2.11332e-21	8.59545e-61	SPD_0133	-5.56735	0.0210892	-47.4177	2.42768e-36	2.14566e-35	bacteriocin;
SPD_1267	ABC-ATPB	-2.03013	0.244832	-4.08443	1.59325e-51	5.1589e-56	SPD_1267	-1.9649	0.256157	-3.90386	5.49133e-35	4.6553e-34	ABC transporter ATP-binding protein;
SPD_1528	ABC-ATPB	-2.0072	0.248755	-4.02002	0	8.45445e-131	SPD_1528	-1.18514	0.439781	-2.27386	4.5838e-64	7.2676e-63	ABC transporter ATP-binding protein;
SPD_RS00260	HP	-2.0058	0.248997	-4.01611	5.17856e-05	8.56564e-07	SPD_RS00260	-2.24957	0.210287	-4.7554	8.32595e-06	2.0636e-05	hypothetical protein;
SPD_1711	yfiA	-1.99374	0.251086	-3.98269	7.35498e-58	3.5404e-215	SPD_1711	-3.38521	0.0957084	-10.4484	1.09282e-95	2.57931e-94	single-stranded DNA-binding protein;
SPD_0501	BglG/licT	-1.95837	0.25732	-3.88622	2.20261e-57	3.56655e-105	SPD_0501	-1.905	0.267016	-3.74509	1.18242e-53	1.58445e-52	transcription antiterminator BglG;
SPD_2012	glpO	-1.92238	0.263819	-3.79048	9.18626e-70	2.33086e-121	SPD_2012	-1.86864	0.273831	-3.65189	4.16308e-61	6.20044e-60	alpha-glycerophosphate oxidase;
SPD_RS08335	SPD_RS08335/HicA	-1.9209	0.26409	-3.78659	3.00239e-16	4.06427e-07	SPD_RS08335	-1.21365	0.431177	-2.31923	6.31623e-06	1.59209e-05	addiction module toxin, HicA family;
SPD_0460	DnaK	-1.86733	0.27408	-3.64857	0	0	SPD_0460	-1.89747	0.268413	-3.7256	0	0	molecular chaperone DnaK;
SPD_1827	ABC	-1.86607	0.274319	-3.64539	9.74685e-48	7.63197e-47	SPD_1827	-1.41748	0.374365	-2.67119	3.06952e-28	2.22916e-27	C4-dicarboxylate ABC transporter;
SPD_1360	CsbD	-1.82975	0.281314	-3.55475	1.4555e-108	9.45946e-51	SPD_1360	-1.01876	0.493541	-2.02617	2.03979e-30	1.57496e-29	CsbD family protein;
SPD_RS02445	HP	-1.81198	0.284801	-3.51123	3.29195e-148	2.54863e-294	SPD_RS02445	-1.72959	0.301537	-3.31634	3.90727e-110	1.1117e-108	hypothetical protein;
SPD_1049	lacT	-1.80763	0.28566	-3.50066	4.38264e-39	1.88084e-77	SPD_1049	-2.13705	0.227344	-4.39863	4.88184e-43	5.28103e-42	transcription antiterminator lact;
SPD_1527	SPD_1527	-1.78872	0.289428	-3.45509	1.46206e-286	3.59152e-213	SPD_1527	-1.15872	0.447909	-2.23259	3.19791e-93	7.21963e-92	sodium ABC transporter permease;
SPD_1634	galK	-1.73527	0.300354	-3.32941	2.19067e-71	3.1048e-146	SPD_1634	-2.13004	0.228451	-4.3773	5.50327e-77	9.93939e-76	galactokinase;
SPD_0502	PTS/EIIBCA	-1.69669	0.308493	-3.24156	6.66732e-131	3.82318e-138	SPD_0502	-1.40104	0.378657	-2.64092	8.66205e-73	1.48687e-71	PTS beta-glucoside transporter subunit EIIBCA;
SPD_1149	crcB	-1.64079	0.320682	-3.11836	2.57061e-106	3.62315e-70	SPD_1149	-1.19086	0.43804	-2.28289	4.94241e-39	4.79691e-38	camphor resistance protein CrcB;
SPD_1826	nadC	-1.59097	0.331948	-3.01252	7.43471e-55	4.67227e-48	SPD_1826	-1.16029	0.447422	-2.23503	3.02358e-29	2.27661e-28	nicotinate-nucleotide diphosphorylase (carboxylating);
SPD_1503	bga	-1.58415	0.33352	-2.99832	8.36723e-14	3.68744e-42	SPD_1503	-3.0975	0.116831	-8.55935	1.04329e-25	7.01269e-25	beta-D-galactosidase;
SPD_2013	glpK	-1.54646	0.342349	-2.92099	9.98896e-66	9.6543e-125	SPD_2013	-1.88134	0.271431	-3.68418	1.94887e-61	2.93319e-60	glycerol kinase;
SPD_1150	crcB	-1.53624	0.344782	-2.90038	2.52421e-130	5.4381e-61	SPD_1150	-0.987286	0.504426	-1.98245	1.89384e-36	1.68099e-35	camphor resistance protein CrcB;
SPD_1122	DprA	-1.50333	0.352738	-2.83497	4.06322e-27	6.66444e-57	SPD_1122	-1.99015	0.251712	-3.9728	1.81262e-35	1.54931e-34	DNA protecting protein DprA;
SPD_2060	yfiA	-1.46982	0.361028	-2.76987	9.49504e-26	8.25601e-75	SPD_2060	-2.01339	0.247691	-4.0373	2.26754e-41	2.37863e-40	TetR family transcriptional regulator;
SPD_1976	argF	-1.4401	0.368542	-2.7134	3.828e-215	8.80374e-225	SPD_1976	-1.17606	0.44256	-2.25958	3.4823e-99	8.41017e-98	ornithine carbamoyltransferase;
SPD_0461	DnaJ	-1.4307	0.370952	-2.69577	9.0689e-155	0	SPD_0461	-1.56193	0.338698	-2.95248	3.22295e-144	1.2171e-142	molecular chaperone DnaJ;
SPD_0522	ABC-ATPB/vex2	-1.42588	0.372191	-2.68679	1.7371e-36	7.18068e-48	SPD_0522	-1.33724	0.395776	-2.52668	3.02525e-29	2.27661e-28	ABC transporter ATP-binding protein;
SPD_0503	celA2/bglA-2	-1.41795	0.374244	-2.67205	4.2436e-73	1.89025e-89	SPD_0503	-1.21719	0.430121	-2.32493	5.35608e-48	6.39343e-47	6-phospho-beta-glucosidase;
SPD_2034	comF	-1.38858	0.381941	-2.61821	0.00420183	4.14896e-10	SPD_2034	-3.01487	0.123718	-8.08288	3.16678e-08	9.6161e-08	amidophosphoribosyltransferase;
SPD_2035	SPD_2035	-1.35606	0.390649	-2.55984	1.61672e-05	1.50472e-11	SPD_2035	-2.19041	0.219089	-4.56435	3.05301e-09	1.00175e-08	helicase;
SPD_1740	dapA	-1.34025	0.394953	-2.53195	3.52711e-71	4.69765e-120	SPD_1740	-1.27923	0.412015	-2.42709	5.45531e-61	8.03594e-60	damage-inducible protein A;
SPD_RS02455	SPD_RS02455	-1.33822	0.395509	-2.52839	2.65107e-56	1.09329e-106	SPD_RS02455	-1.53258	0.345658	-2.89304	1.18971e-55	1.62567e-54	chlorohydrolase;
SPD_0523	ABC-P/vex3	-1.32578	0.398934	-2.50668	5.3262e-75	2.5389e-114	SPD_0523	-1.23116	0.425975	-2.34756	4.07404e-57	5.79573e-56	peptide ABC transporter permease;
SPD_0459	GrpE	-1.30206	0.405546	-2.46581	6.55979e-144	0	SPD_0459	-1.91747	0.264718	-3.7776	2.54489e-222	1.70508e-220	nucleotide exchange factor GrpE;
SPD_0458	HrcA	-1.25906	0.417817	-2.39339	2.22942e-139	0	SPD_0458	-2.24121	0.211509	-4.72794	0	0	HrcA family transcriptional regulator;
SPD_1847	PTS-Asc-IIIC	-1.21383	0.431121	-2.31953	0.000136156	2.16151e-07	SPD_1847	-1.61536	0.326383	-3.06389	4.04311e-06	1.04188e-05	PTS ascorbate transporter subunit IIC;
SPD_0351	HK	-1.21261	0.431487	-2.31757	9.11325e-62	2.38709e-148	SPD_0351	-1.44737	0.36669	-2.7271	1.37925e-78	2.58082e-77	two-component sensor histidine kinase;
SPD_1502	ABC-SBP	-1.19635	0.436379	-2.29159	3.7606e-10	3.97425e-29	SPD_1502	-2.21243	0.215771	-4.63455	1.85301e-19	9.81811e-19	ABC transporter substrate-binding protein;
SPD_1824	ABC-TP	-1.19243	0.437566	-2.28537	6.61764e-36	7.6809e-46	SPD_1824	-1.12105	0.459759	-2.17505	3.54917e-27	2.54194e-26	ABC transporter permease;
SPD_0353	Hp	-1.16368	0.446373	-2.24028	1.28772e-05	6.63413e-06	SPD_0353	-1.22589	0.427534	-2.339	4.63004e-05	0.000107568	DNA alkylation repair protein;
SPD_1506	SPD_1506	-1.16365	0.446383	-2.24023	5.85573e-135	0	SPD_1506	-2.57763	0.167516	-5.96958	1.79028e-291	1.85921e-289	acetylxylan esterase;
SPD_RS01880	HP	-1.12473	0.458588	-2.18061	3.1472e-24	2.56374e-44	SPD_RS01880	-1.3684	0.387321	-2.58184	1.99016e-26	1.39177e-25	hypothetical protein;
SPD_0350	HP	-1.1247	0.458597	-2.18056	7.55972e-76	3.88871e-134	SPD_0350	-1.2844	0.410542	-2.43581	9.11682e-68	1.51485e-66	transporter;
SPD_1865	ald-Zn	-1.12394	0.458841	-2.17941	1.54864e-90	0	SPD_1865	-1.67668	0.312801	-3.19692	1.41517e-149	5.65251e-148	alcohol dehydrogenase;
SPD_0521	ABC-P/vex1	-1.08681	0.470803	-2.12403	1.29608e-40	5.68677e-54	SPD_0521	-1.09029	0.469667	-2.12917	8.27046e-34	6.71006e-33	peptide ABC transporter permease;
SPD_RS01885	HP	-1.05368	0.481739	-2.07581	1.37596e-09	4.17541e-14	SPD_RS01885	-1.0277	0.49049	-2.03878	1.08189e-10	3.89443e-10	hypothetical protein;
SPD_2011	glpF	-1.04755	0.483789	-2.06702	5.56133e-09	2.07467e-22	SPD_2011	-1.70177	0.307409	-3.253	2.10835e-15	9.39709e-15	glycerol uptake facilitator protein;
SPD_1823	GAP	-1.04522	0.484572	-2.06367	5.66255e-104	2.79576e-194	SPD_1823	-1.08588	0.471104	-2.12267	4.78951e-90	1.02555e-88	type I glyceraldehyde-3-phosphate dehydrogenase;
SPD_1995	fucK/FcsK	-1.04253	0.485476	-2.05983	6.92081e-40	8.72867e-214	SPD_1995	-1.77493	0.292209	-3.4222	2.20486e-93	5.0324e-92	L-fuculose kinase;
SPD_2010	HP	-1.02409	0.49172	-2.03368	0.00289364	3.43367e-05	SPD_2010	-1.34378	0.393987	-2.53816	0.00037421	0.000787471	hypothetical protein;
SPD_1993	fucU/FcsU	-0.993677	0.502196	-1.99125	1.18776e-07	1.04749e-15	SPD_1993	-1.4724	0.360382	-2.77483	1.15523e-11	4.45158e-11	fucose isomerase;
SPD_0352	RR/SPD_0352	-0.990458	0.503318	-1.98682	4.8562e-22	1.61813e-53	SPD_0352	-1.26086	0.417295	-2.39639	1.70211e-33	1.36497e-32	DNA-binding response regulator;
SPD_0092	HP	-0.976173	0.508326	-1.96724	1.85448e-29	7.39074e-74	SPD_0092	-1.38646	0.382502	-2.61437	1.47078e-40	1.49746e-39	hypothetical protein;
SPD_0913	HP	-0.974979	0.508747	-1.96561	1.44619e-61	0	SPD_0913	-1.87325	0.272957	-3.66358	2.49225e-177	1.26254e-175	hypothetical protein;
SPD_1975	arcA	-0.965616	0.51206	-1.9529	9.92039e-47	2.55222e-166	SPD_1975	-1.3369	0.39587	-2.52608	7.57419e-83	1.49825e-81	arginine deiminase;
SPD_0230	DeoR	0.973288	1.96331	1.96331	1.30971e-06	1.92705e-57	SPD_0230	2.21361	4.63833	4.63833	1.56077e-35	1.33955e-34	DeoR family transcriptional regulator;
SPD_0003	HP	0.982522	1.97592	1.97592	4.42743e-06	9.31254e-08	SPD_0003	1.12266	2.17748	2.17748	2.95283e-07	8.36702e-07	hypothetical protein;
SPD_0923	HP	0.983479	1.97723	1.97723	0.000880237	4.83449e-06	SPD_0923	1.24182	2.36496	2.36496	4.13348e-05	9.67895e-05	hypothetical protein;
SPD_0093	HP	1.04941	2.06968	2.06968	3.05681e-46	0	SPD_0093	1.86005	3.6302	3.6302	5.72973e-149	2.2454e-147	membrane protein;					+
SPD_1176	ABC-ATPB	1.05526	2.07809	2.07809	8.99904e-21	2.3434e-21	SPD_1176	1.00314	2.00436	2.00436	3.14872e-15	1.39147e-14	ABC transporter ATP-binding protein;
SPD_0795	HP	1.06223	2.08816	2.08816	3.55081e-15	1.11752e-20	SPD_0795	1.12543	2.18166	2.18166	9.66737e-15	4.19188e-14	hypothetical protein;
SPD_0754	HP	1.06588	2.09345	2.09345	3.82432e-13	1.71126e-115	SPD_0754	2.14321	4.41745	4.41745	1.19805e-57	1.7161e-56	hypothetical protein;
SPD_0920	HP	1.12159	2.17587	2.17587	0.00376092	7.2321e-07	SPD_0920	1.605	3.04197	3.04197	6.53682e-06	1.6437e-05	hypothetical protein;
SPD_RS06225	MD-ABC-ATPB	1.14118	2.20561	2.20561	1.13059e-33	3.23942e-41	SPD_RS06225	1.11722	2.16929	2.16929	1.7638e-24	1.15202e-23	multidrug ABC transporter ATP-binding protein;
SPD_1175	SPD_1175	1.15044	2.21982	2.21982	7.00758e-59	2.11334e-66	SPD_1175	1.09631	2.13807	2.13807	1.25059e-38	1.1915e-37	membrane protein;
SPD_0796	SPD_0796	1.19271	2.28582	2.28582	3.49825e-24	1.6021e-27	SPD_0796	1.08994	2.12865	2.12865	1.49194e-18	7.65124e-18	alpha/beta hydrolase;
SPD_0794	HP	1.22925	2.34445	2.34445	0.000152344	0.00152735	SPD_0794	0.96568	1.95298	1.95298	0.00343017	0.00629458	hypothetical protein;
SPD_RS04905	HP	1.24644	2.37255	2.37255	4.12944e-09	9.10982e-06	SPD_RS04905	0.966675	1.95433	1.95433	7.12599e-05	0.000163543	hypothetical protein;
SPD_0793	HP	1.25107	2.38018	2.38018	9.31554e-06	1.48576e-05	SPD_0793	1.10303	2.14806	2.14806	0.00019935	0.000438613	hypothetical protein;
SPD_1965	cbpA	1.25341	2.38405	2.38405	5.54426e-39	0	SPD_1965	3.49505	11.2749	11.2749	0	0	choline-binding protein A;
SPD_0883	HP	1.31759	2.49249	2.49249	2.935e-06	0.00026553	SPD_0883	0.960541	1.94604	1.94604	0.00142917	0.00273331	hypothetical protein;
SPD_0091	HP	1.35356	2.55543	2.55543	1.69908e-119	2.03284e-127	SPD_0091	1.67966	3.20353	3.20353	6.86951e-63	1.05689e-61	sulfurtransferase;hypothetical protein
SPD_0919	PiuA	1.41319	2.66326	2.66326	6.11943e-07	1.05294e-07	SPD_0919	1.39398	2.62802	2.62802	1.13498e-06	3.07748e-06	hypothetical protein;
SPD_0648	SPD_0648	1.83142	3.55888	3.55888	2.5645e-36	6.68941e-23	SPD_0648	1.31743	2.49222	2.49222	1.44621e-15	6.50167e-15	deoxycytidylate deaminase;
SPD_0647	tetR	1.83731	3.57343	3.57343	2.15342e-27	1.15324e-08	SPD_0647	1.06816	2.09676	2.09676	1.16025e-07	3.3846e-07	TetR family transcriptional regulator;
SPD_0936	SPD_0936	1.98374	3.95518	3.95518	0.0165395	0.0480438	SPD_0936	1.1558	2.22807	2.22807	0.0861139	0.12464	relaxase;
SPD_RS00125	HP	2.32514	5.01116	5.01116	0.00805135	0.0970142	SPD_RS00125	1.06334	2.08976	2.08976	0.118146	0.166318	hypothetical protein;
SPD_0684	bioY	2.46054	5.50423	5.50423	1.57009e-301	9.29829e-69	SPD_0684	1.18508	2.27376	2.27376	8.33607e-39	8.01575e-38	BioY family transporter;
SPD_0646	HP	3.97816	15.7597	15.7597	0	0	SPD_0646	3.66295	12.6665	12.6665	0	0	hypothetical protein;
