# Supplementary material for: StkP- and PhpP-Mediated Posttranslational Modifications Modulate the S. pneumoniae Metabolism, Polysaccharide Capsule, and Virulence
Source: Infect Immun. 2023 Mar 6;91(4):e00296-22. doi: 10.1128/iai.00296-22 (PMC10112228; doi:10.1128/iai.00296-22)
Supplement: Supplemental file 4 — Table S4. Download iai.00296-22-s0004.xlsx, XLSX file, 0.01 MB [file iai.00296-22-s0004.xlsx]

## Sheet: Sheet1
Table-S4a. Differentially regulated Two-component systems encoding genes in the D39ΔStkP and D39ΔPhpP mutant strains
rr TCS#	Homologus TCS gene name	HK locus	DEG-linear fold change		rrlocus	DEG- linear fold chage
			D39ΔStkP	D39ΔPhpP		D39ΔStkP	D39ΔPhpP
rr01		spd_1445	-1.46	1.38	spd_1446	-1.46	1.45
rr02	vicKR, walKR, yycGF	spd-1084	1.66	1	spd_1085	1.84	-1.1
rr03	liaSR	spd_0351	-2.73	-2.32	spd_0352	-2.4	-2
rr04	prpSR	spd_1909	-1.05	-1.09	spd_1908	1.03	1.05
rr05	ciaHR	spd_0702	-3.9	-1.52	spd_0701	-3	-1.47
rr06	cbpSR	spd_2019	1.08	1.24	spd_2020	1.03	1.23
rr07	yesMN	spd_0157	-1.75	-1.22	spd_0158	-1.21	1.04
rr08	saeRS	spd_0082	1.21	1.27	spd_0081	2.28	1.3
rr09	zmpRS	spd_0575	1	-1.14	spd_0574	1.1	-1.37
rr10	vncRS	spd_0525	-1.2	-3.1	spd_0524	-1.09	-2.9
rr11	desKR	spd_1799	1.02	-1.22	spd_1798	1.02	-1.12
rr12	comDE	spd_2064	-31.3	-25.5	spd_2063	-21.2	-18.6
rr13	blpHR	spd_0469	-4	-4.8	spd_0468	-4.2	-6
Orphan-rr14	ritR				spd_0344	-1.23	1.05
Table- S4b . Pneumococcal PhpP-StkP-modulated regulation of the PTS-sugar transport and metabolism
gene ID	Gene Name	ΔPhpPvs WT	ΔStkP/WT	Gene function
SPD_0066	PTS-IIB	-14.6	-2.9	PTS system transporter subunit IIB
SPD_0067	PTS-IIC	-12.8	-2.2	PTS system transporter subunit IIC
SPD_0068	PTS-IID	-11.6	-1.73	PTS system transporter subunit IID
SPD_0069	PTS-IIA	-11.8	-1.67	PTS system transporter subunit IIA
SPD_0088	ABC-TP	-41.7	-4.5	ABC transporter permease
SPD_0089	ABC-TP	-32.7	-6.2	ABC transporter permease
SPD_0108	ABC-ATP-BP	2.2	1.4	amino acid ABC transporter ATP-binding protein
SPD_0262	ManM	-4	1.25	PTS system, mannose/fructose/sorbose family protein, IID component
SPD_0263	ManL	-3.9	1.14	PTS system mannose-specific transporter subunit IIC
SPD_0264	PTS-IIAB	-3.4	1.2	PTS system mannose-specific transporter subunit IIAB
SPD_0277	celA	1.1	8.4	6-phospho beta glucosidase
SPD_0278	HP	1.4	4.6	PTS system cellobiose transporter subunit IIC
SPD_0279	celB	-1.37	2.4	PTS system cellobiose transporter subunit IIBC
SPD_0280	celR	-1.2	4.6	PTS system cellobiose transporter subunit IIBC
SPD_0281	celC	1.1	8.2	cellobiose PTS system IIA component
SPD_0283	celD	1.5	11.05	PTS system cellobiose transporter subunit IIC
SPD_0293	PTS-nAcgal-IIA	-15.5	1.9	PTS-nacetylgalactosamine-subunit- IIA
SPD_0295	PTS-nAcgal-IIB	-21.9	2.4	PTS system transporter subunit IIB
SPD_0296	PTS-nAcgal-IIC	-27.7	2.2	PTS system transporter subunit IIC
SPD_0297	PTS-nAcgal-IID	-40.8	2.1	PTS system transporter subunit IID
SPD_0360	mtlA	-4.9	-2.4	PTS system mannitol-specific transporter subunit IIBC
SPD_0362	mtlA2	-2	-1.5	PTS system, mannitol-specific enzyme IIA
SPD_0502	PTS/EIIBCA	-3.3	-2.6	PTS system beta-glucosides-specific transporter subunit IIABC
SPD_0614	ABC-ATPBP	-4.2	1	ABC transporter ATP-binding protein
SPD_0617	AA-ABC-TP	-4.8	-2.28	amino acid ABC transporter permease
SPD_0618	AA-ABC-TP	-4.3	-2.63	amino acid ABC transporter permease
SPD_0916	PiuC	1.4	2.72	iron-compound ABC transporter permease
SPD_0917	PiuD	1.9	2.6	iron-compound ABC transporter permease
SPD_0918	PiuA	1.9	1.82	iron-compound ABC transporter ATP-binding protein
SPD_1047	LacE2	-5.8	-4.8	PTS system lactose-specific transporter subunit IIBC
SPD_1048	LacF2	-4.5	-5.14	PTS system lactose-specific transporter subunit IIA
SPD_1057	PTS-FRU-IIA	-2.5	-1.7	PTS system fructose transporter subunit IIB
SPD_1058	PTS-FRU-IIB	-3	-1.3	PTS system fructose transporter subunit IIA
SPD_1168	Pep-ABC-P	-2.6	2	peptide ABC transporter permease
SPD_1169	Pep-ABC-P	-2.6	1.8	peptide ABC transporter permease
SPD_1170	P-ABC-sub-B	-2.8	1.5	oligopeptide ABC transporteroligopeptide-binding protein
SPD_1176	ABC-ATP-BP	2	2	ABC transporter ATP-binding protein
SPD_1267	ABC-ATP-BP	-4.1	-3.9	ABC transporter ATP-binding protein
SPD_1409	msmK	1.74	-1.7	sugar ABC transporter ATP-binding protein
SPD_1493	nanW	-2.5	1.8	sugar ABC transporter permease
SPD_1494	nanV	-2.6	1.6	sugar ABC transporter permease
SPD_1495	nanU	-3.1	1.2	sugar ABC transporter sugar-binding protein
SPD_1496	nanP	-5.2	-2.5	PTS system transporter subunit IIBC
SPD_1502	ABC-sub-BP	-2.3	-4.6	ABC transporter substrate-binding protein
SPD_1583	ABC-T-P	-1.9	-1	ABC transporter permease
SPD_1584	ABC-T-P	1.9	1	ABC transporter permease
SPD_1585	yfiA	2.9	1	sugar ABC transporter substrate-binding protein
SPD_1664	PTS-IIABC	8.2	-8.2	PTS system, trehalose-specific IIABC components
SPD_1847	PTS-Asc-IIIC	-2.32	-3.1	PTS system ascorbate-specific transporter subunit IIC
SPD_1935	malC	2.42	-2	maltodextrin ABC transporter permease
SPD_1959	PTS-IIC/ulA	4.8	1.6	PTS system ascorbate-specific transporter subunit IIC
SPD_1960	PTS-lac-IIB	5.2	1.7	PTS system lactose-specific transporter subunit IIC
