# Supplementary material for: StkP- and PhpP-Mediated Posttranslational Modifications Modulate the S. pneumoniae Metabolism, Polysaccharide Capsule, and Virulence
Source: Infect Immun. 2023 Mar 6;91(4):e00296-22. doi: 10.1128/iai.00296-22 (PMC10112228; doi:10.1128/iai.00296-22)
Supplement: Supplemental file 5 — Table S5. Download iai.00296-22-s0005.xlsx, XLSX file, 0.05 MB [file iai.00296-22-s0005.xlsx]

## Sheet: ratio data
Table-S5a The NanoString-based gene expression analysis in A549 in the presence of D39-wt, D39ΔStkP, D39ΔPhpP, D39ΔMapZ
Probe Name	MapZ	StDMapZ	wt	StDwt	MapZ /WT	P =MapZ vs. wt	PhpP	StD PhpP	wt	StDWt	PhpP /wt	P= PhpP/wt	StkP	StDStkP	wt	StDWT	StkP/WT	PStkP	PhpP/StkP
AGER	20	0	21.29	2.38	-1.06	0.42265	21.26	2.33	21.29	2.38	-1	0.988766	20	0	21.29	2.38	-1.06	0.42265	1.063
ALOX12	20	0	20	0	1		20	0	20	0	1		20	0	20	0	1		1
ALOX15	20	0	20	0	1		20	0	20	0	1		20	0	20	0	1		1
ALOX5	20.15	0.26	20	0	1.01	0.42265	20	0	20	0	1		20	0	20	0	1		1
AREG	1071.18	38.63	937.9	9.8	1.14	0.0175611	1322.12	51.81	937.9	9.8	1.41	0.00270797	897.32	19.28	937.9	9.8	-1.05	0.0523426	1.47341
ARG1	20	0	20	0	1		20	0	20	0	1		20	0	20	0	1		1
ATF2	277.15	7.22	307.73	23.53	-1.11	0.1275	299.58	15.94	307.73	23.53	-1.03	0.646029	304.73	34.21	307.73	23.53	-1.01	0.904685	0.9831
BCL2L1	931.06	19.41	924.85	46.19	1.01	0.847671	988.52	38.36	924.85	46.19	1.07	0.149196	1007.99	39.57	924.85	46.19	1.09	0.0841989	0.980684
BCL6	31.06	4.26	31.75	4.85	-1.02	0.860548	32.62	6.02	31.75	4.85	1.03	0.856837	24.48	9.71	31.75	4.85	-1.3	0.329861	1.33252
BIRC2	810.65	44.75	773.24	23.93	1.05	0.286921	912.01	34.35	773.24	23.93	1.18	0.00458185	825.76	41.56	773.24	23.93	1.07	0.137078	1.10445
C1QA	20	0	20	0	1		20	0	20	0	1		20	0	20	0	1		1
C1QB	20	0	20	0	1		20	0	20	0	1		20	0	20	0	1		1
C1R	634.19	44.65	646.98	21.5	-1.02	0.684602	662.84	42.3	646.98	21.5	1.02	0.603303	581.39	38.15	646.98	21.5	-1.11	0.0854372	1.1401
C1S	211.85	10.4	202.82	6.86	1.04	0.285716	213.31	9.78	202.82	6.86	1.05	0.205167	200.55	20.47	202.82	6.86	-1.01	0.868394	1.06363
C2	20	0	20	0	1		20	0	20	0	1		20	0	20	0	1		1
C3	167.49	27.97	155.42	13.54	1.08	0.537031	194.19	26.1	155.42	13.54	1.25	0.082024	151.02	10.13	155.42	13.54	-1.03	0.674918	1.28586
C3AR1	20	0	20	0	1		20	0	20	0	1		20	0	20	0	1		1
C4A	20	0	20	0	1		20	0	20	0	1		20	0	20	0	1		1
C5	107.01	4.13	106.59	11.85	1	0.958251	105.51	6.91	106.59	11.85	-1.01	0.899075	92.59	20.67	106.59	11.85	-1.15	0.419152	1.13954
C6	20	0	20	0	1		20	0	20	0	1		20	0	20	0	1		1
C7	20	0	20	0	1		20	0	20	0	1		20	0	20	0	1		1
C8A	20	0	20	0	1		20	0	20	0	1		20	0	20	0	1		1
C8B	20	0	20	0	1		20	0	20	0	1		20	0	20	0	1		1
C9	20	0	20	0	1		20	0	20	0	1		20	0	20	0	1		1
CCL11	NA	FALSE	2	rlf_generator		0	N/A					0	N/A					0	#VALUE!
CCL13	20	0	20	0	1		20	0	20	0	1		20	0	20	0	1		1
CCL16	0	20	0	1	N/A		0	20	0	1	N/A								#DIV/0!
CCL17	20	0	20	0	1		20	0	20	0	1		20	0	20	0	1		1
CCL19	20	0	20	0	rlf_generator	20	1	N/A				20	1	N/A				20	1
CCL2	119.61	15.97	116.72	13.86	1.02	0.823225	159.11	6.85	116.72	13.86	1.36	0.0306079	91.23	6.11	116.72	13.86	-1.28	0.0441684	1.74405
CCL20	342.65	21.35	280.44	35.99	1.22	0.102824	529.92	1.38	280.44	35.99	1.89	0.0140536	242.81	27.65	280.44	35.99	-1.15	0.223294	2.18245
CCL21	20	0	20	0	1		20	0	20	0	1		20	0	20	0	1		1
CCL22	20	0	20	0	1		20	0	20	0	1		20	0	20	0	1		1
CCL23	20	0	20	0	1		20	0	20	0	1		20	0	20	0	1		1
CCL24	20	0	20	0	1		20	0	20	0	1		20	0	20	0	1		1
CCL3	20	0	20	0	1		20	0	20	0	1		20	0	20	0	1		1
CCL4	20	0	20	0	1		20	0	20	0	1		20	0	20	0	1		1
CCL5	20	0	20	0	1		20	0	20	0	1		20	0	20	0	1		1
CCL7	20	0	20	0	1		20	0	20	0	1		20	0	20	0	1		1
CCL8	20	0	20	0	1		20	0	20	0	1		20	0	20	0	1		1
CCR1	20	0	20	0	1		20	0	20	0	1		20	0	20	0	1		1
CCR2	20	0	20	0	1		20	0	20	0	1		20	0	20	0	1		1
CCR3	20	0	20	0	1		20	0	20	0	1		20	0	20	0	1		1
CCR4	20	0	20	0	1		20	0	20	0	1		20	0	20	0	1		1
CCR7	20	0	20	0	1		20	0	20	0	1		20	0	20	0	1		1
CD163	20	0	20	0	1		20	0	20	0	1		20	0	20	0	1		1
CD4	20	0	20	0	1		20	0	20	0	1		20	0	20	0	1		1
CD40	25.62	3.25	28.75	3.74	-1.12	0.343566	30.91	6.03	28.75	3.74	1.07	0.637018	26.32	5.97	28.75	3.74	-1.09	0.613702	1.17439
CD40LG	20	0	20	0	1		20	0	20	0	1		20	0	20	0	1		1
CD55	20	0	20	0	1		20	0	20	0	1		20	0	20	0	1		1
CD86	20	0	20	0	1		20	0	20	0	1		20	0	20	0	1		1
CDC42	3151.39	68.57	3264.86	165.3	-1.04	0.358791	3020.77	55.91	3264.86	165.3	-1.08	0.106191	3227.41	48.69	3264.86	165.3	-1.01	0.739227	0.935973
CEBPB	2336.9	44.55	2284.24	27.27	1.02	0.169135	2356.76	80.25	2284.24	27.27	1.03	0.245291	2468.52	69.24	2284.24	27.27	1.08	0.0274476	0.954726
CFB	51.99	1.75	36.83	3.07	1.41	0.00972341	47.42	6.67	36.83	3.07	1.29	0.0702399	33.74	4.17	36.83	3.07	-1.09	0.378869	1.40545
CFD	166.82	19.32	132.93	10.53	1.25	0.0562638	177.33	24.65	132.93	10.53	1.33	0.0449222	132.9	9.98	132.93	10.53	-1	0.997592	1.33431
CFL1	9674.12	134.53	10235.2	259.2	-1.06	0.0403955	9367.09	99.39	10235.2	259.2	-1.09	0.0148919	10007.3	89.81	10235.2	259.2	-1.02	0.25823	0.936026
CLTC	1511.46	48.5	1593.43	23.02	-1.05	0.0887187	1583.08	39.5	1593.43	23.02	-1.01	0.720374	1669.9	41.38	1593.43	23.02	1.05	0.0620734	0.948009
CREB1	249.3	26.19	263.41	36.8	-1.06	0.624366	271.53	14.71	263.41	36.8	1.03	0.758871	278.42	4.01	263.41	36.8	1.06	0.574894	0.975253
CRP	20	0	20	0	1		20	0	20	0	1		20	0	20	0	1		1
CSF1	57.25	3.1	57.9	10.36	-1.01	0.921331	42.54	9.65	57.9	10.36	-1.36	0.125412	56.89	13.7	57.9	10.36	-1.02	0.918748	0.747759
CSF2	20	0	20	0	1		20	0	20	0	1		20	0	20	0	1		1
CSF3	20	0	20	0	1		20	0	20	0	1		20	0	20	0	1		1
CXCL1	2645.8	139.32	2489.62	57.86	1.06	0.169134	2621.62	118.77	2489.62	57.86	1.05	0.178022	2160.45	138.48	2489.62	57.86	-1.15	0.0496051	1.21346
CXCL10	20	0	20	0	1		20	0	20	0	1		20	0	20	0	1		1
CXCL2	2031.94	51.08	2278.5	94.76	-1.12	0.0216909	2192.14	106.65	2278.5	94.76	-1.04	0.351762	1822.91	144.36	2278.5	94.76	-1.25	0.0213137	1.20255
CXCL3	1866.88	64.3	1818.38	50.04	1.03	0.362941	2196.69	64.86	1818.38	50.04	1.21	0.00127085	1578.37	12.83	1818.38	50.04	-1.15	0.00801784	1.39175
CXCL5	8971.43	620.5	8180.23	218.37	1.1	0.130618	9723.74	374.01	8180.23	218.37	1.19	0.00435617	7093.62	457.96	8180.23	218.37	-1.15	0.0472892	1.37077
CXCL6	20	0	20	0	1		20	0	20	0	1		20	0	20	0	1		1
CXCL9	20	0	20	0	1		20	0	20	0	1		20	0	20	0	1		1
CXCR1	20	0	20	0	1		20	0	20	0	1		20	0	20	0	1		1
CXCR2	20	0	20	0	1		20	0	20	0	1		20	0	20	0	1		1
CXCR4	20	0	20	0	1		20	0	20	0	1		20	0	20	0	1		1
CYSLTR1	20	0	20	0	1		20	0	20	0	1		20	0	20	0	1		1
CYSLTR2	20	0	20	0	1		20	0	20	0	1		20	0	20	0	1		1
DAXX	231.67	13.39	252.46	9.1	-1.09	0.108796	233.2	17.36	252.46	9.1	-1.08	0.1924	271.39	19.75	252.46	9.1	1.07	0.219375	0.85928
DDIT3	202.61	8.87	198.86	34.4	1.02	0.876385	165.86	39.51	198.86	34.4	-1.2	0.347225	171.3	22.41	198.86	34.4	-1.16	0.31307	0.968243
DEFA1	20	0	20	0	1		20	0	20	0	1		20	0	20	0	1		1
ELK1	103.55	2.01	96.57	3.8	1.07	0.0720429	103.03	6.71	96.57	3.8	1.07	0.233786	112.67	13.58	96.57	3.8	1.17	0.15501	0.91444
FASLG	20	0	20	0	1		20	0	20	0	1		20	0	20	0	1		1
FLT1	20	0	20	0	1		20	0	20	0	1		20	0	20	0	1		1
FOS	521.38	68.65	784.94	233.97	-1.51	0.124049	476.68	24.38	784.94	233.97	-1.65	0.0956329	316.9	77.07	784.94	233.97	-2.48	0.0154245	1.5042
FXYD2	2231.56	328	1809.56	122.05	1.23	0.106866	2102.44	262.29	1809.56	122.05	1.16	0.151703	1522.39	118.28	1809.56	122.05	-1.19	0.0449351	1.38101
GAPDH	41568.4	1805.71	41552.4	735.59	1	0.989636	41537.2	430.43	41552.4	735.59	-1	0.977087	40164.1	971.01	41552.4	735.59	-1.03	0.12901	1.03419
GNAQ	150.95	21.64	153.29	5.27	-1.02	0.867355	175.46	6.94	153.29	5.27	1.14	0.0116325	171.62	23.17	153.29	5.27	1.12	0.284784	1.02238
GNAS	983.61	18.27	1027.49	13.44	-1.04	0.0340206	1030.4	38.9	1027.49	13.44	1	0.910977	1053.42	46.03	1027.49	13.44	1.03	0.425663	0.978147
GNB1	1360.57	11.12	1373.84	60.17	-1.01	0.737683	1290.68	17.89	1373.84	60.17	-1.06	0.119332	1331.32	21.97	1373.84	60.17	-1.03	0.337915	0.969474
GNGT1	20	0	20	0	1		20	0	20	0	1		20	0	20	0	1		1
GRB2	41.77	3.27	48.51	3.4	-1.16	0.0686325	40.55	4.6	48.51	3.4	-1.2	0.0872938	39.63	9.92	48.51	3.4	-1.22	0.276116	1.02321
GUSB	88.75	5.47	86.78	8	1.02	0.742402	91.71	3.61	86.78	8	1.06	0.406066	90.36	11.92	86.78	8	1.04	0.679051	1.01494
HDAC4	146.27	6.06	160.35	15.63	-1.1	0.241103	139.49	16.9	160.35	15.63	-1.15	0.203418	203.95	14.36	160.35	15.63	1.27	0.030313	0.683942
HIF1A	4793.27	71.43	4877.41	161.61	-1.02	0.473433	4728.45	68.13	4877.41	161.61	-1.03	0.243793	4858	137.57	4877.41	161.61	-1	0.882612	0.973333
HLA-DRA	20	0	20	0	1		20	0	20	0	1		20	0	20	0	1		1
HLA-DRB1	20	0	20	0	1		20	0	20	0	1		20	0	20	0	1		1
HMGB1	945.59	19.96	1050.3	129.57	-1.11	0.263731	873.65	45.73	1050.3	129.57	-1.2	0.0988482	1005.76	2.78	1050.3	129.57	-1.04	0.592371	0.868647
HMGB2	279.32	7.76	303.71	22	-1.09	0.169285	235.42	16.73	303.71	22	-1.29	0.011585	304.44	24.2	303.71	22	1	0.971135	0.773289
HMGN1	1280.39	47.86	1303.23	75.41	-1.02	0.681124	1158.37	32.01	1303.23	75.41	-1.13	0.0524139	1365.4	45.73	1303.23	75.41	1.05	0.306245	0.848374
HPRT1	1745.25	23.03	1788.24	62.4	-1.02	0.352389	1616.52	17.94	1788.24	62.4	-1.11	0.0282204	1734.25	37.85	1788.24	62.4	-1.03	0.277629	0.932115
HRAS	130.27	8.27	124.18	14.8	1.05	0.590922	126.34	6.67	124.18	14.8	1.02	0.838832	130.42	8.64	124.18	14.8	1.05	0.584492	0.968716
HSH2D	20	0	20	0	1		20	0	20	0	1		20	0	20	0	1		1
HSPB1	310.45	25.85	308.3	22.75	1.01	0.920059	325.51	32.09	308.3	22.75	1.06	0.498456	290.42	1.43	308.3	22.75	-1.06	0.297046	1.12083
HSPB2	20	0	20	0	1		20	0	20	0	1		20	0	20	0	1		1
IFI44	29.47	8.29	23.36	3.1	1.26	0.307652	23.85	3.85	23.36	3.1	1.02	0.874371	23.75	7.83	23.36	3.1	1.02	0.936773	1.00421
IFIT1	137.3	20.01	109.57	21.5	1.25	0.187553	95.34	7.41	109.57	21.5	-1.15	0.346449	92.38	16.72	109.57	21.5	-1.19	0.324471	1.03204
IFIT2	21.76	2.81	20.74	0.89	1.05	0.58092	20	0	20.74	0.89	-1.04	0.275745	20	0	20.74	0.89	-1.04	0.275745	1
IFIT3	22.65	2.53	20.88	1.6	1.08	0.3525	20.06	0.1	20.88	1.6	-1.04	0.448457	20	0	20.88	1.6	-1.04	0.42265	1.003
IFNA1	20	0	20	0	1		20	0	20	0	1		20	0	20	0	1		1
IFNB1	20	0	20	0	1		20	0	20	0	1		20	0	20	0	1		1
IFNG	20	0	20	0	1		20	0	20	0	1		20	0	20	0	1		1
IL10	20	0	20	0	1		20	0	20	0	1		20	0	20	0	1		1
IL10RB	321.84	24.5	314.8	12.7	1.02	0.686581	301.32	12.71	314.8	12.7	-1.04	0.261095	294.02	52.8	314.8	12.7	-1.07	0.562836	1.02483
IL11	163.82	19.56	170.33	7.23	-1.04	0.644049	202.92	4.36	170.33	7.23	1.19	0.00839917	193.54	9.69	170.33	7.23	1.14	0.0284485	1.04847
IL12A	20	0	20	0	1		20	0	20	0	1		20	0	20	0	1		1
IL12B	20	0	20	0	1		20	0	20	0	1		20	0	20	0	1		1
IL13	20	0	20	0	1		20	0	20	0	1		20	0	20	0	1		1
IL15	40.9	2.38	46	13.06	-1.12	0.518313	48.41	8.18	46	13.06	1.05	0.793733	41.99	4.36	46	13.06	-1.1	0.617479	1.15289
IL17A	20	0	20	0	1		20	0	20	0	1		20	0	20	0	1		1
IL18	662.63	65.74	620.09	36.31	1.07	0.384017	639.09	20.61	620.09	36.31	1.03	0.48303	662.63	42.3	620.09	36.31	1.07	0.256076	0.964475
IL18RAP	20	0	20	0	1		20	0	20	0	1		20	0	20	0	1		1
IL1A	27.07	4.54	22.91	2.72	1.18	0.235589	38.05	4.09	22.91	2.72	1.66	0.00598665	23.88	6.72	22.91	2.72	1.04	0.819073	1.59338
IL1B	20	0	20	0	1		20	0	20	0	1		20	0	20	0	1		1
IL1R1	44.25	5.26	55.33	11.22	-1.25	0.204132	43.32	8.94	55.33	11.22	-1.28	0.22939	53.11	2.97	55.33	11.22	-1.04	0.771994	0.815666
IL1RAP	49.89	8.84	50.97	8.02	-1.02	0.882465	59.45	4.88	50.97	8.02	1.17	0.214613	55.55	11.56	50.97	8.02	1.09	0.599934	1.07021
IL1RN	20	0	20	0	1		20	0	20	0	1		20	0	20	0	1		1
IL2	20	0	20	0	1		20	0	20	0	1		20	0	20	0	1		1
IL21	20	0	20	0	1		20	0	20	0	1		20	0	20	0	1		1
IL22	20	0	20	0	1		20	0	20	0	1		20	0	20	0	1		1
IL22RA2	20	0	20	0	1		20	0	20	0	1		20	0	20	0	1		1
IL23A	20	0	20	0	1		20	0	20	0	1		20	0	20	0	1		1
IL23R	20	0	20	0	1		20	0	20	0	1		20	0	20	0	1		1
IL3	20	0	20	0	1		20	0	20	0	1		20	0	20	0	1		1
IL4	20	0	20	0	1		20	0	20	0	1		20	0	20	0	1		1
IL5	20	0	20	0	1		20	0	20	0	1		20	0	20	0	1		1
IL6	28.5	10.01	27.98	5.71	1.02	0.940044	59.99	3.97	27.98	5.71	2.14	0.0130017	21.14	2.1	27.98	5.71	-1.32	0.110309	2.83775
IL6R	20	0	20	0	1		20	0	20	0	1		20	0	20	0	1		1
IL7	20	0	20	0	1		20	0	20	0	1		20	0	20	0	1		1
IL8	3542.46	200.37	3293.7	82.07	1.08	0.146105	4806.01	92.17	3293.7	82.07	1.46	4.963e-05	2864.01	274.61	3293.7	82.07	-1.15	0.122674	1.67807
IL9	20	0	20	0	1		20	0	20	0	1		20	0	20	0	1		1
IRF1	51.41	7.95	39.99	3.36	1.29	0.0804292	44.07	3.5	39.99	3.36	1.1	0.21758	42.2	8.06	39.99	3.36	1.06	0.700471	1.04431
IRF3	31.31	5.79	31.34	1.79	-1	0.99484	37.36	5.75	31.34	1.79	1.19	0.181295	35.95	6.33	31.34	1.79	1.15	0.297527	1.03922
IRF5	28.83	6.35	28.22	6.57	1.02	0.913541	26.33	2.43	28.22	6.57	-1.07	0.662504	20.39	0.69	28.22	6.57	-1.38	0.129252	1.29132
IRF7	21.49	2.78	20.51	0.9	1.05	0.590089	22.15	4.16	20.51	0.9	1.08	0.532104	20	0	20.51	0.9	-1.03	0.42265	1.1075
ITGB2	20	0	20	0	1		20	0	20	0	1		20	0	20	0	1		1
JUN	185.4	15.49	259.79	7.9	-1.4	0.0127602	227.9	12.66	259.79	7.9	-1.14	0.0357513	160.61	25.9	259.79	7.9	-1.62	0.0288018	1.41897
KEAP1	95.72	0.92	94.15	8.29	1.02	0.772517	90.7	14.44	94.15	8.29	-1.04	0.753209	102.33	7.48	94.15	8.29	1.09	0.270415	0.886348
KNG1	20	0	20	0	1		20	0	20	0	1		20	0	20	0	1		1
LIMK1	270.03	0.56	310.79	20.57	-1.15	0.066403	258.43	11.37	310.79	20.57	-1.2	0.0208598	327.97	12.37	310.79	20.57	1.06	0.303315	0.787968
LTA	20	0	20	0	1		20	0	20	0	1		20	0	20	0	1		1
LTB	20	0	20	0	1		20	0	20	0	1		20	0	20	0	1		1
LTB4R	37.67	4.07	36.2	8.53	1.04	0.797538	43.53	14.38	36.2	8.53	1.2	0.44111	43.9	6.5	36.2	8.53	1.21	0.281669	0.991572
LTB4R2	58.62	7.35	64.22	13.21	-1.1	0.549791	52.2	9.65	64.22	13.21	-1.23	0.268917	58.77	10.88	64.22	13.21	-1.09	0.608584	0.888208
LY96	20	0	20	0	1		20	0	20	0	1		20	0	20	0	1		1
MAFF	21.18	1.13	20	0	1.06	0.203951	38.4	6.59	20	0	1.92	0.0234714	21.14	2.1	20	0	1.06	0.42265	1.81646
MAFG	434.53	19.2	453.07	34.03	-1.04	0.467456	483.01	18.95	453.07	34.03	1.07	0.285643	485.28	4.88	453.07	34.03	1.07	0.256731	0.995322
MAFK	902.97	13.62	947.94	63.94	-1.05	0.344042	1491.55	41.41	947.94	63.94	1.57	0.00306613	960.55	47.75	947.94	63.94	1.01	0.800657	1.55281
MAP2K1	542.63	19.21	597.58	35.25	-1.1	0.0847946	655.59	32.48	597.58	35.25	1.1	0.105269	592.52	34.8	597.58	35.25	-1.01	0.868589	1.10644
MAP2K4	251.06	12.24	237.65	5.14	1.06	0.184727	252.08	4.57	237.65	5.14	1.06	0.0238407	277.23	5.72	237.65	5.14	1.17	0.00088729	0.909281
MAP2K6	95.6	3.24	113.86	1.03	-1.19	0.00880689	76.47	13.8	113.86	1.03	-1.49	0.0591104	93.56	12.19	113.86	1.03	-1.22	0.125941	0.817336
MAP3K1	106.01	8.39	110.12	9.63	-1.04	0.607402	92.6	5.21	110.12	9.63	-1.19	0.0568203	123.42	10.23	110.12	9.63	1.12	0.177742	0.750284
MAP3K5	20.91	1.66	20	0	1.05	0.42265	20	0	20	0	1		20	0	20	0	1		1
MAP3K7	328.2	10.48	327.17	25.04	1	0.952294	300.01	9.76	327.17	25.04	-1.09	0.176833	364.57	4.41	327.17	25.04	1.11	0.129211	0.822915
MAP3K9	37.6	3.36	40.5	5.66	-1.08	0.478504	47.57	4.23	40.5	5.66	1.17	0.170214	50.4	15.51	40.5	5.66	1.24	0.335103	0.943849
MAPK1	575.85	7.11	602.91	25.96	-1.05	0.196293	612.12	13.38	602.91	25.96	1.02	0.621652	672.93	33	602.91	25.96	1.12	0.0428167	0.909634
MAPK14	298.93	0.67	319.12	11.24	-1.07	0.08559	296.1	12.12	319.12	11.24	-1.08	0.077783	364.77	12.4	319.12	11.24	1.14	0.00942955	0.811744
MAPK3	184.05	9.21	192.38	26.97	-1.05	0.654494	168.39	13.11	192.38	26.97	-1.14	0.249425	182.11	5.28	192.38	26.97	-1.06	0.577374	0.924661
MAPK8	273.65	15.98	292.91	18.68	-1.07	0.248513	285.61	14.28	292.91	18.68	-1.03	0.622618	303.07	30.58	292.91	18.68	1.03	0.654092	0.94239
MAPKAPK2	153.54	23.51	170.88	7.27	-1.11	0.33511	177.47	6.61	170.88	7.27	1.04	0.310654	165.67	10.15	170.88	7.27	-1.03	0.518495	1.07123
MAPKAPK5	303.7	6.16	314.43	20.87	-1.04	0.465434	309.85	4.86	314.43	20.87	-1.01	0.742236	329.19	15.92	314.43	20.87	1.05	0.393916	0.94125
MASP1	20	0	20	0	1		20	0	20	0	1		20	0	20	0	1		1
MASP2	20	0	20	0	1		20	0	20	0	1		20	0	20	0	1		1
MAX	425.65	23.09	457.96	54.01	-1.08	0.393734	446.51	18.33	457.96	54.01	-1.03	0.746272	436	5.85	457.96	54.01	-1.05	0.534645	1.02411
MBL2	20	0	20	0	1		20	0	20	0	1		20	0	20	0	1		1
MEF2A	152.56	4.17	156.75	15.1	-1.03	0.678122	186.55	11	156.75	15.1	1.19	0.0672689	160.86	11.52	156.75	15.1	1.03	0.726835	1.1597
MEF2BNB-MEF2B	20	0	20	0	1		20	0	20	0	1		20	0	20	0	1		1
MEF2C	20	0	20	0	1		20	0	20	0	1		20	0	20	0	1		1
MEF2D	94.11	12.87	91.62	15.59	1.03	0.844633	127.49	31.28	91.62	15.59	1.39	0.152129	119.06	8.76	91.62	15.59	1.3	0.110575	1.0708
MKNK1	141.49	10.58	150.97	7.39	-1.07	0.293498	139.05	8.3	150.97	7.39	-1.09	0.144383	161.63	9.15	150.97	7.39	1.07	0.194488	0.860298
MMP3	20	0	20	0	1		20	0	20	0	1		20	0	20	0	1		1
MMP9	20	0	20	0	1		20	0	20	0	1		20	0	20	0	1		1
MRC1	20	0	20	0	1		20	0	20	0	1		20	0	20	0	1		1
MX1	20	0	20	0	1		20	0	20	0	1		20	0	20	0	1		1
MX2	20.11	0.19	20.23	0.4	-1.01	0.670267	21.42	2.63	20.23	0.4	1.06	0.493583	20	0	20.23	0.4	-1.01	0.42265	1.071
MYC	1178.88	67.46	1262.28	60.4	-1.07	0.188815	1102.08	72.05	1262.28	60.4	-1.15	0.0498036	1229.55	40.63	1262.28	60.4	-1.03	0.486804	0.896328
MYD88	140.4	9.61	146.21	23	-1.04	0.71648	120.46	7.19	146.21	23	-1.21	0.160231	131.29	19.19	146.21	23	-1.11	0.445225	0.917511
MYL2	20	0	20	0	1		20	0	20	0	1		20	0	20	0	1		1
NFATC3	89.84	10.63	102.42	3	-1.14	0.184335	87	10.68	102.42	3	-1.18	0.14675	121.88	19.12	102.42	3	1.19	0.178998	0.713817
NFE2L2	814.44	52.83	794.29	51.92	1.03	0.664419	835.84	28.27	794.29	51.92	1.05	0.315625	920.85	30.34	794.29	51.92	1.16	0.0401709	0.907683
NFKB1	161.53	5.43	138.15	6.63	1.17	0.0122121	175.88	7.2	138.15	6.63	1.27	0.00278729	161.93	21.41	138.15	6.63	1.17	0.152734	1.08615
NLRP3	20	0	20	0	1		20	0	20	0	1		20	0	20	0	1		1
NOD1	25.19	5	31.27	4.7	-1.24	0.218637	20	0	31.27	4.7	-1.56	0.0335726	24.84	10.68	31.27	4.7	-1.26	0.404994	0.805153
NOD2	20	0	20	0	1		20	0	20	0	1		20	0	20	0	1		1
NOS2	25.11	1.24	20	0	1.26	0.0157241	24.04	2.13	20	0	1.2	0.0722992	20	0	20	0	1		1.202
NOX1	20.72	1.29	20	0	1.04	0.42265	20	0	20	0	1		20.65	1.16	20	0	1.03	0.42265	0.968523
NR3C1	1685.72	42.14	1720.69	35.86	-1.02	0.336685	1726.18	55.29	1720.69	35.86	1	0.893149	1910.79	75.44	1720.69	35.86	1.11	0.0268524	0.903386
OAS2	20	0	20	0	1		20	0	20	0	1		20	0	20	0	1		1
OASL	36.93	6.52	31.22	6.78	1.18	0.367043	28.69	5.51	31.22	6.78	-1.09	0.643714	38.07	1.54	31.22	6.78	1.22	0.26778	0.753612
OXER1	20	0	20	0	1		20	0	20	0	1		20	0	20	0	1		1
PDGFA	58.48	10.3	57.43	9.59	1.02	0.905371	57.69	15.12	57.43	9.59	1	0.982537	59.66	5.88	57.43	9.59	1.04	0.754965	0.96698
PGK1	8570.78	759	7753.35	202.8	1.11	0.174166	9484.1	510.04	7753.35	202.8	1.22	0.0105686	7332.67	278.21	7753.35	202.8	-1.06	0.113173	1.2934
PIK3C2G	20	0	20	0	1		20	0	20	0	1		20	0	20	0	1		1
PLA2G4A	528.23	47.46	471.21	30.26	1.12	0.148277	594.28	13.36	471.21	30.26	1.26	0.0152079	481.5	25.5	471.21	30.26	1.02	0.672307	1.23423
PLCB1	20	0	20	0	1		20	0	20	0	1		20	0	20	0	1		1
PPP1R12B	26.86	6.57	28.19	8.74	-1.05	0.830423	30.77	4.78	28.19	8.74	1.09	0.666823	34.23	3.07	28.19	8.74	1.21	0.355672	0.898919
PRKCA	168.36	8.58	160.29	16.07	1.05	0.514091	187.62	23.65	160.29	16.07	1.17	0.168664	187.27	7.22	160.29	16.07	1.17	0.106704	1.00187
PRKCB	20	0	20	0	1		20	0	20	0	1		20	0	20	0	1		1
PTGDR2	20	0	20	0	1		20	0	20	0	1		20	0	20	0	1		1
PTGER1	20	0	20	0	1		20	0	20	0	1		20	0	20	0	1		1
PTGER2	20	0	20.56	1	-1.03	0.42265	20	0	20.56	1	-1.03	0.42265	20	0	20.56	1	-1.03	0.42265	1
PTGER3	20	0	20	0	1		20	0	20	0	1		20	0	20	0	1		1
PTGER4	20	0	20	0	1		20	0	20	0	1		20	0	20	0	1		1
PTGFR	20	0	20	0	1		20	0	20	0	1		20	0	20	0	1		1
PTGIR	20	0	20	0	1		20	0	20	0	1		20	0	20	0	1		1
PTGS1	20	0	20	0	1		20	0	20	0	1		20	0	20	0	1		1
PTGS2	190.08	4.75	148.52	20.31	1.28	0.0778195	381.53	22.03	148.52	20.31	2.57	0.00219046	121.37	11.02	148.52	20.31	-1.22	0.101418	3.14353
PTK2	833.94	9.76	839.23	24.55	-1.01	0.755606	883.97	14.82	839.23	24.55	1.05	0.0724893	912.22	6.76	839.23	24.55	1.09	0.0328275	0.969032
RAC1	1713.3	57.58	1673.1	41.55	1.02	0.383547	1556.93	30.23	1673.1	41.55	-1.07	0.0185908	1727.8	87.82	1673.1	41.55	1.03	0.402338	0.901105
RAF1	458.03	29.72	497.52	40.08	-1.09	0.234233	459.86	20.55	497.52	40.08	-1.08	0.224881	505.5	16.78	497.52	40.08	1.02	0.770904	0.909713
RAPGEF2	39.8	5.97	37.01	14.32	1.08	0.763202	47.52	12.24	37.01	14.32	1.28	0.373483	46.54	4.51	37.01	14.32	1.26	0.370262	1.02106
RELA	157.14	17.87	177.1	18.47	-1.13	0.25926	178.04	7.75	177.1	18.47	1.01	0.942064	172.16	3.68	177.1	18.47	-1.03	0.693098	1.03415
RELB	253.91	22.96	238.21	8.61	1.07	0.348129	261.46	24.33	238.21	8.61	1.1	0.215869	237.41	14.11	238.21	8.61	-1	0.937906	1.1013
RHOA	701.99	42.55	707.56	24.6	-1.01	0.85479	665.62	10.46	707.56	24.6	-1.06	0.0750119	671.16	27.27	707.56	24.6	-1.05	0.162325	0.991746
RIPK1	214.92	14.3	201.88	10.79	1.06	0.276038	212.18	2.72	201.88	10.79	1.05	0.245532	218.12	7.5	201.88	10.79	1.08	0.114948	0.972767
RIPK2	826.71	11.78	849.91	39.98	-1.03	0.413566	846.7	15.69	849.91	39.98	-1	0.905059	898.62	23.03	849.91	39.98	1.06	0.163118	0.942223
ROCK2	1320.85	36.79	1457.97	16.92	-1.1	0.0150575	1507.49	86.23	1457.97	16.92	1.03	0.413228	1566.07	13.31	1457.97	16.92	1.07	0.00144463	0.962594
RPS6KA5	107.99	2.23	118.89	7.38	-1.1	0.10606	118.19	8.94	118.89	7.38	-1.01	0.922348	128.23	16.1	118.89	7.38	1.08	0.43309	0.921703
SHC1	474.11	14.31	489.74	23.86	-1.03	0.396006	489.23	18.33	489.74	23.86	-1	0.978185	518.53	27.81	489.74	23.86	1.06	0.249528	0.943494
SMAD7	222.68	11.09	249.21	7.23	-1.12	0.0373359	177.09	4.22	249.21	7.23	-1.41	0.00011763	265.13	41.87	249.21	7.23	1.06	0.583149	0.667936
STAT1	632.21	25.25	666.08	33.28	-1.05	0.236382	555.42	31.38	666.08	33.28	-1.2	0.014261	653.95	47.24	666.08	33.28	-1.02	0.736311	0.849331
STAT2	119.77	4.68	125.5	16.92	-1.05	0.62593	109.03	5.04	125.5	16.92	-1.15	0.21717	106.65	14.11	125.5	16.92	-1.18	0.223209	1.02232
STAT3	760.64	44.58	750.87	50.6	1.01	0.815926	874.78	90.75	750.87	50.6	1.17	0.117344	799.48	30.28	750.87	50.6	1.06	0.256536	1.09419
TBXA2R	20	0	20	0	1		20	0	20	0	1		20	0	20	0	1		1
TCF4	20.45	0.8	22.84	5.66	-1.12	0.494134	22.34	4.37	22.84	5.66	-1.02	0.903102	21.62	3.04	22.84	5.66	-1.06	0.74387	1.0333
TGFB1	362.48	14.18	364.32	21.14	-1.01	0.906178	405.65	16.47	364.32	21.14	1.11	0.0639955	347.11	10.53	364.32	21.14	-1.05	0.286037	1.16865
TGFB2	607.82	35.94	640.3	0.71	-1.05	0.261932	674.02	42.06	640.3	0.71	1.05	0.293845	693.48	51.28	640.3	0.71	1.08	0.207296	0.971939
TGFB3	20	0	20	0	1		20	0	20	0	1		20	0	20	0	1		1
TGFBR1	563.73	23.91	568.68	48.55	-1.01	0.886578	637.83	65.82	568.68	48.55	1.12	0.210176	634.27	28.46	568.68	48.55	1.12	0.15036	1.00561
TLR1	48.45	4.47	43.06	4.57	1.13	0.216723	41.95	9.67	43.06	4.57	-1.03	0.869201	43.06	8.54	43.06	4.57	1	0.999396	0.974222
TLR2	20	0	20	0	1		20	0	20	0	1		20	0	20	0	1		1
TLR3	29.51	1.81	28.44	2.47	1.04	0.588213	21.16	2.12	28.44	2.47	-1.34	0.018069	22.36	4.6	28.44	2.47	-1.27	0.150978	0.946333
TLR4	20	0	20	0	1		20	0	20	0	1		20	0	20	0	1		1
TLR5	20	0	20	0	1		20	0	20	0	1		20	0	20	0	1		1
TLR6	163.82	14.07	171.39	11.88	-1.05	0.519008	157.36	3.82	171.39	11.88	-1.09	0.161115	172.73	14.51	171.39	11.88	1.01	0.907655	0.911017
TLR7	20	0	20	0	1		20	0	20	0	1		20	0	20	0	1		1
TLR8	20	0	20	0	1		20	0	20	0	1		20	0	20	0	1		1
TLR9	20	0	20	0	1		20	0	20	0	1		20	0	20	0	1		1
TNF	20	0	20	0	1		20	0	20	0	1		20	0	20	0	1		1
TNFAIP3	208.73	12.27	225.51	24.06	-1.08	0.340752	276.9	19.03	225.51	24.06	1.23	0.0548373	185.57	3.82	225.51	24.06	-1.22	0.0779531	1.49216
TNFSF14	20	0	20	0	1		20	0	20	0	1		20	0	20	0	1		1
TOLLIP	141.96	4.33	130.18	8.97	1.09	0.142936	144.65	6.41	130.18	8.97	1.11	0.0970898	159.8	6.82	130.18	8.97	1.23	0.0163321	0.905194
TRADD	20.45	0.8	20	0	1.02	0.42265	20	0	20	0	1		20	0	20	0	1		1
TRAF2	141.57	20.69	145.26	4.92	-1.03	0.796854	167.02	9.9	145.26	4.92	1.15	0.0339618	163.52	19.05	145.26	4.92	1.13	0.224566	1.0214
TREM2	20	0	20	0	1		20	0	20	0	1		20	0	20	0	1		1
TSLP	20	0	20	0	1		20	0	20	0	1		20	0	20	0	1		1
TUBB	3185.04	100.09	3334.56	63.78	-1.05	0.113029	2873.12	99.81	3334.56	63.78	-1.16	0.00650737	3446.71	108.81	3334.56	63.78	1.03	0.213178	0.833583
TWIST2	62.21	4.91	64.54	8.25	-1.04	0.704693	57.93	4.25	64.54	8.25	-1.11	0.301595	66.71	11.39	64.54	8.25	1.03	0.808705	0.868386
TYROBP	20	0	20	0	1		20	0	20	0	1		20	0	20	0	1		1

## Sheet: Sheet1
Table-S5b. The list of differentially expressed inflammatory genes in A549 cells co-cultured with D39ΔStkP and D39ΔPhpP mutant strains.
Probe Name	MapZ	StDMapZ	wt	StDwt	P =MapZ vs. wt	PhpP	StD PhpP	P= PhpP/wt	StkP	StDStkP	PStkP	PhpP/StkP	Stk/PhpP
SMAD7	222.68	11.09	249.21	7.23	0.0373359	177.09	4.22	0.00011763	265.13	41.87	0.583149	0.667936	1.49715
HDAC4	146.27	6.06	160.35	15.63	0.241103	139.49	16.9	0.203418	203.95	14.36	0.030313	0.683942	1.46211
HMGB2	279.32	7.76	303.71	22	0.169285	235.42	16.73	0.011585	304.44	24.2	0.971135	0.773289	1.29318
LIMK1	270.03	0.56	310.79	20.57	0.066403	258.43	11.37	0.0208598	327.97	12.37	0.303315	0.787968	1.26909
NOD1	25.19	5	31.27	4.7	0.218637	20	0	0.0335726	24.84	10.68	0.404994	0.805153	1.242
MAPK14	298.93	0.67	319.12	11.24	0.08559	296.1	12.12	0.077783	364.77	12.4	0.00942955	0.811744	1.23191
MAP2K6	95.6	3.24	113.86	1.03	0.00880689	76.47	13.8	0.0591104	93.56	12.19	0.125941	0.817336	1.22349
TUBB	3185.04	100.09	3334.56	63.78	0.113029	2873.12	99.81	0.00650737	3446.71	108.81	0.213178	0.833583	1.19964
HMGN1	1280.39	47.86	1303.23	75.41	0.681124	1158.37	32.01	0.0524139	1365.4	45.73	0.306245	0.848374	1.17873
STAT1	632.21	25.25	666.08	33.28	0.236382	555.42	31.38	0.014261	653.95	47.24	0.736311	0.849331	1.1774
MYC	1178.88	67.46	1262.28	60.4	0.188815	1102.08	72.05	0.0498036	1229.55	40.63	0.486804	0.896328	1.11566
RAC1	1713.3	57.58	1673.1	41.55	0.383547	1556.93	30.23	0.0185908	1727.8	87.82	0.402338	0.901105	1.10975
NR3C1	1685.72	42.14	1720.69	35.86	0.336685	1726.18	55.29	0.893149	1910.79	75.44	0.0268524	0.903386	1.10695
TOLLIP	141.96	4.33	130.18	8.97	0.142936	144.65	6.41	0.0970898	159.8	6.82	0.0163321	0.905194	1.10474
NFE2L2	814.44	52.83	794.29	51.92	0.664419	835.84	28.27	0.315625	920.85	30.34	0.0401709	0.907683	1.10171
MAP2K4	251.06	12.24	237.65	5.14	0.184727	252.08	4.57	0.0238407	277.23	5.72	0.00088729	0.909281	1.09977
MAPK1	575.85	7.11	602.91	25.96	0.196293	612.12	13.38	0.621652	672.93	33	0.0428167	0.909634	1.09934
HPRT1	1745.25	23.03	1788.24	62.4	0.352389	1616.52	17.94	0.0282204	1734.25	37.85	0.277629	0.932115	1.07283
CFL1	9674.12	134.53	10235.2	259.2	0.0403955	9367.09	99.39	0.0148919	10007.3	89.81	0.25823	0.936026	1.06835
TLR3	29.51	1.81	28.44	2.47	0.588213	21.16	2.12	0.018069	22.36	4.6	0.150978	0.946333	1.05671
CEBPB	2336.9	44.55	2284.24	27.27	0.169135	2356.76	80.25	0.245291	2468.52	69.24	0.0274476	0.954726	1.04742
ROCK2	1320.85	36.79	1457.97	16.92	0.0150575	1507.49	86.23	0.413228	1566.07	13.31	0.00144463	0.962594	1.03886
GNAS	983.61	18.27	1027.49	13.44	0.0340206	1030.4	38.9	0.910977	1053.42	46.03	0.425663	0.978147	1.02234
TRAF2	141.57	20.69	145.26	4.92	0.796854	167.02	9.9	0.0339618	163.52	19.05	0.224566	1.0214	0.979044
GNAQ	150.95	21.64	153.29	5.27	0.867355	175.46	6.94	0.0116325	171.62	23.17	0.284784	1.02238	0.978115
IL11	163.82	19.56	170.33	7.23	0.644049	202.92	4.36	0.00839917	193.54	9.69	0.0284485	1.04847	0.953775
NFKB1	161.53	5.43	138.15	6.63	0.0122121	175.88	7.2	0.00278729	161.93	21.41	0.152734	1.08615	0.920685
NOS2	25.11	1.24	20	0	0.0157241	24.04	2.13	0.0722992	20	0	0	1.202	0.831947
CXCL2	2031.94	51.08	2278.5	94.76	0.0216909	2192.14	106.65	0.351762	1822.91	144.36	0.0213137	1.20255	0.831566
CXCL1	2645.8	139.32	2489.62	57.86	0.169134	2621.62	118.77	0.178022	2160.45	138.48	0.0496051	1.21346	0.82409
PLA2G4A	528.23	47.46	471.21	30.26	0.148277	594.28	13.36	0.0152079	481.5	25.5	0.672307	1.23423	0.810224
PGK1	8570.78	759	7753.35	202.8	0.174166	9484.1	510.04	0.0105686	7332.67	278.21	0.113173	1.2934	0.773154
CFD	166.82	19.32	132.93	10.53	0.0562638	177.33	24.65	0.0449222	132.9	9.98	0.997592	1.33431	0.74945
FXYD2	2231.56	328	1809.56	122.05	0.106866	2102.44	262.29	0.151703	1522.39	118.28	0.0449351	1.38101	0.724106
CXCL3	1866.88	64.3	1818.38	50.04	0.362941	2196.69	64.86	0.00127085	1578.37	12.83	0.00801784	1.39175	0.718522
CFB	51.99	1.75	36.83	3.07	0.00972341	47.42	6.67	0.0702399	33.74	4.17	0.378869	1.40545	0.711514
JUN	185.4	15.49	259.79	7.9	0.0127602	227.9	12.66	0.0357513	160.61	25.9	0.0288018	1.41897	0.704739
AREG	1071.18	38.63	937.9	9.8	0.0175611	1322.12	51.81	0.00270797	897.32	19.28	0.0523426	1.47341	0.678698
TNFAIP3	208.73	12.27	225.51	24.06	0.340752	276.9	19.03	0.0548373	185.57	3.82	0.0779531	1.49216	0.67017
FOS	521.38	68.65	784.94	233.97	0.124049	476.68	24.38	0.0956329	316.9	77.07	0.0154245	1.5042	0.664807
MAFK	902.97	13.62	947.94	63.94	0.344042	1491.55	41.41	0.00306613	960.55	47.75	0.800657	1.55281	0.643995
IL1A	27.07	4.54	22.91	2.72	0.235589	38.05	4.09	0.00598665	23.88	6.72	0.819073	1.59338	0.627595
IL8	3542.46	200.37	3293.7	82.07	0.146105	4806.01	92.17	4.963e-05	2864.01	274.61	0.122674	1.67807	0.595923
CCL2	119.61	15.97	116.72	13.86	0.823225	159.11	6.85	0.0306079	91.23	6.11	0.0441684	1.74405	0.573377
MAFF	21.18	1.13	20	0	0.203951	38.4	6.59	0.0234714	21.14	2.1	0.42265	1.81646	0.550521
CCL20	342.65	21.35	280.44	35.99	0.102824	529.92	1.38	0.0140536	242.81	27.65	0.223294	2.18245	0.458201
IL6	28.5	10.01	27.98	5.71	0.940044	59.99	3.97	0.0130017	21.14	2.1	0.110309	2.83775	0.352392
PTGS2	190.08	4.75	148.52	20.31	0.0778195	381.53	22.03	0.00219046	121.37	11.02	0.101418	3.14353	0.318114
